# Supplementary material for: Identification of Wolbachia-responsive microRNAs in the two-spotted spider mite, Tetranychus urticae
Source: BMC Genomics. 2014 Dec 16;15(1):1122. doi: 10.1186/1471-2164-15-1122 (PMC4378230; doi:10.1186/1471-2164-15-1122)
Supplement: Supplementary file 2 — Additional file 2: Table S2: List of all the miRNAs identified in the four libraries. (XLS 72 KB) [file 12864_2014_6825_MOESM2_ESM.xls]

## Sheet: Table S2
Table S2 shows the sequence, length, readcount, tpm and miRNA family status of the identified known and novel miRNAs in the four libraries.
Table S2. List of all the miRNAs identified in the four libraries.
miRNA	Sequence(5'-3')	Length(nt)	FI.readcount	FU.readcount	MI.readcount	MU.readcount	FI.tpm	FU.tpm	MI.tpm	MU.tpm	miRNA family
tur-miR-10-3p	GAAUUCGGCUCUAGAGAGGUUUG	23	171	563	5207	12549	1455.77	1582.18	5113.21	6460.61	mir-10
tur-miR-10-5p	CACCCUGUAGAUCCGAAUUUGU	22	580	1294	10482	20772	4937.68	3636.49	10293.2	10694.1	mir-10
tur-miR-124-1-5p	CGUGUUCACUGUGUAUGUCUUG	22	19	119	659	1101	161.752	334.422	647.13	566.829	mir-124
tur-miR-124-2-5p	GUGUUCACUGUUUGCCUUCAUG	22	14	93	218	658	119.186	261.355	214.073	338.759	mir-124
tur-miR-124-3p	UAAGGCACGCGGUGAAUGCCA	21	297	241	579	992	2528.43	677.274	568.571	510.712	mir-124
tur-miR-12a-3p	GUACUUAAUGUGAGACUCAUC	21	1239	3355	3118	6223	10547.9	9428.45	3061.84	3203.79	mir-12
tur-miR-12a-5p	UGAGUAUUACAUCAGGUACU	20	302	325	330	482	2571	913.337	324.056	248.149	mir-12
tur-miR-12b-3p	UAGUACCUGGAAAAUUAACUCAC	23	90	356	52	120	766.192	1000.46	51.0633	61.7797
tur-miR-12b-5p	UGAGUAUUUCUCCAGGUACUGA	22	160	181	41	38	1362.12	508.658	40.2615	19.5636
tur-miR-133-3p	UUGGUCCCCUUCAACCAGCUGU	22	1809	3136	5319	11119	15400.5	8813	5223.19	5724.41	mir-133
tur-miR-133-5p	AGUUGGUUGAAUCCGGGCCAAAU	23	0	0	2	3	0	0	1.964	1.5445	mir-133
tur-miR-137-3p	UUAUUGCUUGAGAAUACACG	20	544	1240	2371	4689	4631.21	3484.73	2328.29	2414.04	mir-137
tur-miR-137-5p	GUGUAUUCCUGGGCUAAUAAC	21	1	5	10	39	8.5132	14.0513	9.8199	20.0784	mir-137
tur-miR-1-3p	UGGAAUGUAAAGAAGUAUGGAG	22	9143	20829	108549	222800	77836.6	58535.1	106594	114704	mir-1
tur-miR-1-5p	CAUACUUCUGGACAUACCAUA	21	205	843	6543	6146	1745.22	2369.06	6425.14	3164.15	mir-1
tur-miR-184-3p	UGGACGGAGAACUGAUAAGGGC	22	9108	19575	92538	160769	77538.7	55011	90871.2	82768.9	mir-184
tur-miR-184-5p	CCUUAUCAUUUCCGCUGUCCAGA	23	26	65	178	599	221.344	182.667	174.794	308.384	mir-184
tur-miR-190-3p	ACCAAGAAUCAGACAUAUGCUCA	23	4	24	52	191	34.053	67.4464	51.0633	98.3327	mir-190
tur-miR-190-5p	AGAUAUGUUUGAUAUUCUUGGUU	23	1623	2985	4954	14813	13817	8388.65	4864.77	7626.19	mir-190
tur-miR-210-3p	UUGUGCGUGUUUCAAGCGGCUG	22	727	1400	1069	1402	6189.13	3934.37	1049.74	721.793	mir-210
tur-miR-210-5p	AGUUGUUUGACCACGACACAAGG	23	8	9	5	21	68.106	25.2924	4.9099	10.8115	mir-210
tur-miR-2-3p	UAUCACAGCCAGCUUUGAUGAUU	23	1924	2006	3902	5302	16379.5	5637.4	3831.71	2729.63	mir-2
tur-miR-252-3p	UCCUGCAGCCUUGGUGCUUACU	22	3	8	23	38	25.5397	22.4821	22.5857	19.5636	mir-252
tur-miR-252-5p	CUAAGUACUAGCGCCGCAGGAG	22	233	422	1161	2440	1983.59	1185.93	1140.09	1256.19	mir-252
tur-miR-2-5p	UCGUCAAAGGGGUUGUGAAAUG	22	6	27	43	146	51.0795	75.8772	42.2255	75.1653	mir-2
tur-miR-263a-3p	UGGUUUCUCUAGUGCUGUGA	20	12	55	66	220	102.159	154.565	64.8112	113.263	mir-263
tur-miR-263a-5p	UAUGGCACUGGAAGAAUUCACG	22	4236	9885	48966	126630	36062.1	27779.5	48084	65193	mir-263
tur-miR-263b-3p	GUGGGUUCUUGGGUGCCAAAGA	22	2	3	23	56	17.0265	8.4308	22.5857	28.8305	mir-263
tur-miR-263b-5p	CUUGGCACUGGAAGAAUUCACCG	23	2163	8319	44050	118166	18414.2	23378.6	43256.5	60835.5	mir-263
tur-miR-276-3p	UAGGAACUUCAUACCAUGCUCG	22	3448	6807	27879	73344	29353.7	19129.5	27376.8	37759.8	mir-276
tur-miR-276-5p	AGCUCGGUGUGGAGUUUCUUAC	22	5	20	30	76	42.5662	56.2054	29.4596	39.1272	mir-276
tur-miR-278-3p	UCGGUGGGAUUUUCGUCCGUC	21	251	176	2541	5622	2136.82	494.607	2495.23	2894.38
tur-miR-278-5p	ACGGAUAAAUAUUCCACCGAUA	22	16	9	27	35	136.212	25.2924	26.5137	18.0191
tur-miR-279-3p	UGACUAGAUCCACAUUCAUCCA	22	997	1338	5176	13506	8487.71	3760.14	5082.77	6953.31	mir-279
tur-miR-279-5p	AUGAAUGCGUUUCUAGACCAUG	22	0	7	10	24	0	19.6719	9.8199	12.3559	mir-279
tur-miR-281-3p	UGUCAUGGAGUUGCUCUCUUUC	22	3894	9278	5822	13479	33150.6	26073.7	5717.13	6939.41	mir-46
tur-miR-281-5p	AAGAGAGCUUAUCCGUAGACAG	22	965	3156	3346	6783	8215.28	8869.2	3285.73	3492.1	mir-46
tur-miR-305-3p	GACAUCUGAAGAAGUACAUUUA	22	4	13	32	51	34.053	36.5335	31.4236	26.2564
tur-miR-305-5p	UUUGUACUUCAUCAGGUGCUCUG	23	1590	1902	6424	9156	13536.1	5345.13	6308.29	4713.79
tur-miR-307-3p	UCACAACCUCCUUGAGUGAGUGA	23	159	251	270	314	1353.61	705.377	265.137	161.657
tur-miR-307-5p	CCUCACUCAAUCGGGUGGUGGUG	23	0	3	2	3	0	8.4308	1.964	1.5445
tur-miR-317-3p	UGAACACAGCUGGUGGUAUCUCAG	24	2654	4038	2710	7265	22594.2	11347.9	2661.19	3740.25	mir-317
tur-miR-317-5p	UGGGUACCACGCUGGGCUCACA	22	44	41	63	55	374.583	115.221	61.8652	28.3157	mir-317
tur-miR-34-3p	CCACUGAUUGCACUGCCCAUA	21	20	87	162	378	170.265	244.493	159.082	194.606	mir-34
tur-miR-34-5p	UGGCAGUGUGGUUAGCUGGUU	21	2756	9589	7795	16357	23462.5	26947.7	7654.59	8421.09	mir-34
tur-miR-3931-3p	UACUUUGAGUCGGUACGAAUCA	22	1482	3559	33181	42334	12616.6	10001.7	32583.3	21794.9	mir-3931
tur-miR-3931-5p	AUUUGUACCGAUUCAUUGAUA	21	0	2	5	13	0	5.6205	4.9099	6.6928	mir-3931
tur-miR-5727-3p	GCCGCUCUUAUGAUUGCACGA	21	2	1	0	0	17.0265	2.8103	0	0	mir-5727
tur-miR-5728-1-5p	ACAGCCGUAUGAGUGGCAGAAUA	23	61	53	8	13	519.308	148.944	7.8559	6.6928	mir-5728
tur-miR-5728-3p	UUUGCCACUCAUACGGAUGCU	21	265	547	67	116	2256.01	1537.22	65.7932	59.7204	mir-5728
tur-miR-5729a-3p	GAUCGAACCCAGUCAGGGUG	20	3	0	1	0	25.5397	0	0.982	0	mir-5729
tur-miR-5729a-5p	ACCCUGACUUGUGGUAAGAUAAGC	24	96	38	106	176	817.272	106.79	104.091	90.6103	mir-5729
tur-miR-5729b-3p	GAUCGAACCCGGUCAGGGUGC	21	1	2	0	2	8.5132	5.6205	0	1.0297	mir-5729
tur-miR-5729b-5p	ACCCUGACCAGUGGUAAGAUAAGC	24	6	9	2	5	51.0795	25.2924	1.964	2.5742	mir-5729
tur-miR-5730-3p	CGGUGGCUUUUUCCUCGGUGGA	22	0	1	0	0	0	2.8103	0	0
tur-miR-5730-5p	UCACCGGGAUAAAGGCAUCUUA	22	1	7	1	2	8.5132	19.6719	0.982	1.0297
tur-miR-5732-3p	UGCCACAGCUAUGACUGUACC	21	23	53	5	5	195.805	148.944	4.9099	2.5742	mir-5727
tur-miR-5732-5p	AUACAGCCAUAGCUGUGGCAA	21	2	1	0	0	17.0265	2.8103	0	0	mir-5727
tur-miR-5733-3p	AGGCUGUGUCCUAUUAAGUGUA	22	226	226	11	13	1923.99	635.12	10.8019	6.6928
tur-miR-5733-5p	CACUUGAUUGGACACAGUUUAG	22	134	198	35	68	1140.78	556.433	34.3696	35.0085
tur-miR-5734-3p	UUGGGGUAGAAGUCAGUAUAA	21	0	0	3	0	0	0	2.946	0
tur-miR-5735-3p	UGGACAACAGGAUAAUGGCGU	21	13286	57188	201373	293267	113107	160714	197746	150983
tur-miR-5735-5p	ACCUUUCUCUUGUUGUCCACUG	22	27	98	306	853	229.858	275.406	300.488	439.151
tur-miR-5736b-3p	UCUGCCCAAUCGACUCCAAAAAA	23	98	247	24	74	834.298	694.136	23.5677	38.0975	mir-5736
tur-miR-5736b-5p	UGCGGAGUUGAUUGGGCGAAU	21	236	465	92	211	2009.13	1306.77	90.3428	108.629	mir-5736
tur-miR-5737-3p	CGGAUUCUCGAUUGGGGUUUU	21	11	37	8	7	93.6457	103.98	7.8559	3.6038
tur-miR-5737-5p	UAAUCUCAACCGAUGAAUCCGAG	23	403	809	181	414	3430.84	2273.51	177.74	213.14
tur-miR-71-3p	UCUCACUACUUUGUCUUUGGCG	22	1245	3418	6724	24190	10599	9605.49	6602.88	12453.8	mir-71
tur-miR-71-5p	UGAAAGACAUGGGUAGUGAGAUG	23	883	2079	4881	16812	7517.2	5842.55	4793.08	8655.34	mir-71
tur-miR-7-3p	ACAAGAAAUCGCUAGCUUCCGA	22	15	28	49	147	127.699	78.6875	48.1174	75.6802	mir-7
tur-miR-745-3p	CAGCUGCCCAGUGAAGGGCUG	21	29	25	54	27	246.884	70.2567	53.0273	13.9004
tur-miR-745-5p	AGUCCGUCUCUGGGCUGCAAGGC	23	34	149	74	205	289.45	418.73	72.6671	105.54
tur-miR-7-5p	UGGAAGACUAGUGAUUUUGUUGUU	24	3732	10830	32132	59615	31771.4	30435.2	31553.2	30691.6	mir-7
tur-miR-87-3p	UUGAGCAAAGUUUCAGGUGUGU	22	1001	3012	7974	12098	8521.76	8464.53	7830.37	6228.43	mir-87
tur-miR-87-5p	AAGCCGGAACCUUUGACUCAAC	22	3	7	46	129	25.5397	19.6719	45.1714	66.4132	mir-87
tur-miR-92-3p	UAUUGCACUCGUCCCGGCCUGU	22	18	99	155	432	153.238	278.216	152.208	222.407	mir-25
tur-miR-92-5p	AGGCCUAGACUGGUGUCAAUAUU	23	0	1	2	1	0	2.8103	1.964	0.5148	mir-25
tur-miR-9-3p	AUAAAGCUAUUUAACCAAAUUUG	23	108	186	372	255	919.431	522.71	365.299	131.282	mir-9
tur-miR-9-5p	UCUUUGGUUAUUUAGCUUUCUGA	23	6924	14606	18715	40534	58945.7	41046.8	18377.9	20868.2	mir-9
tur-miR-993a-3p	GAAGCUCGUUUCUACAGGUUUC	22	102	214	538	449	868.351	601.397	528.309	231.159	mir-993
tur-miR-993a-5p	UACCCUGUAGACCCGGGCUUUUG	23	646	1425	3801	3758	5499.56	4004.63	3732.53	1934.73	mir-993
tur-miR-993b-3p	GAAGCUCGUUUUUACAGGUUUUC	23	2	3	3	7	17.0265	8.4308	2.946	3.6038	mir-993
tur-miR-993b-5p	UACCCUGUGAACCCGGGCUUUUG	23	27	45	117	159	229.858	126.462	114.892	81.8581	mir-993
novel_1	CCAGAUCUAUCUCUUCCAGCUCU	23	7686	29435	23606	59549	65432.8	82720.2	23180.8	30657.7
novel_10	AGAACUGUGUGUGGACAUCAAU	22	27	81	231	526	229.858	227.632	226.839	270.801	mir-219
novel_100	UGAUGGAAUUGCUGGAAUUAAUUUC	25	0	22	0	9	0	61.8259	0	4.6335
novel_101	CACCGGGAUGAUGGCACCUCU	21	0	30	11	26	0	84.308	10.8019	13.3856
novel_102	UUUGACCUGAUAACUCGACU	20	2	6	0	0	17.0265	16.8616	0	0
novel_103	UUAUACCAAUGGUUUGUUAUCUCU	24	2	4	1	10	17.0265	11.2411	0.982	5.1483
novel_104	UACUUGAGGAACUCAUUAGGUUGU	24	0	56	2	8	0	157.375	1.964	4.1186
novel_105	UGUUUGUAGAUAACUUGGAUCCAUG	25	1	81	0	29	8.5132	227.632	0	14.9301
novel_106	UAAAGGAAAGUGAAGGAGCUG	21	0	1	3	8	0	2.8103	2.946	4.1186
novel_107	UAUUUGUGUCUUUUGAAACUCCAUC	25	8	66	60	72	68.106	185.478	58.9192	37.0678
novel_108	UGCAAUGUUUCCUCUAUUCCUGCUG	25	0	2	4	3	0	5.6205	3.9279	1.5445
novel_109	UCAUUACUGUCAAGAAACCAAUCGU	25	3	31	0	14	25.5397	87.1183	0	7.2076
novel_11	UCAUCGGACGAAAACAUCUA	20	25	64	188	298	212.831	179.857	184.614	153.42
novel_111	UCUAUAACGACUGUACUCACCUAGG	25	1	9	0	1	8.5132	25.2924	0	0.5148
novel_112	ACUGACUUCAUCUGAUGCU	19	3	30	114	202	25.5397	84.308	111.947	103.996	mir-29
novel_113	GUGCAAAGGAUUGUGAGAGGC	21	1	4	0	0	8.5132	11.2411	0	0
novel_114	UUGGAAGGAUUUAUUCGUAUUGGU	24	0	7	0	2	0	19.6719	0	1.0297
novel_115	GAUUAAAGGCUUGUUGUUUUGAUUC	25	0	4	0	1	0	11.2411	0	0.5148
novel_116	UUUUUUGACUGAAUCCAUAAU	21	6	35	0	0	51.0795	98.3594	0	0
novel_117	UAAUGAUGGUGCUUAGUCUUU	21	1	0	2	6	8.5132	0	1.964	3.089
novel_118	ACGCACCCGUAACUAUGGCA	20	60	275	148	365	510.795	772.824	145.334	187.913
novel_119	UCGAUGUCAUGAACUGCAGCCAAGU	25	0	8	0	4	0	22.4821	0	2.0593
novel_12	UAGGUUAGGUUACGUUAUGUUACU	24	160	388	14	17	1362.12	1090.38	13.7478	8.7521
novel_120	UGAGUGAAAGUUUAACUUUGGUA	23	3	0	1	1	25.5397	0	0.982	0.5148
novel_121	UAGGGAUUGAGCAAAUAUCUGCAUA	25	1	1	3	5	8.5132	2.8103	2.946	2.5742
novel_122	UGUGUUUGCUCUAGCAUCGGUAUUU	25	4	22	1	0	34.053	61.8259	0.982	0
novel_123	UCUUCGGUGCUCUGGUAACUCAGCU	25	0	18	0	3	0	50.5848	0	1.5445
novel_124	GGGGCUCUAAUUGUUCUGAAUUUG	24	0	20	0	3	0	56.2054	0	1.5445
novel_126	CGGGUCAGAUUUAGCUAUCUCUGCU	25	0	131	0	32	0	368.145	0	16.4746
novel_13	UGGGCGCCUAGACUAUGUCC	20	27	72	14	18	229.858	202.339	13.7478	9.267
novel_14	UUAUAACGACUGUAGAGUCAUCAGU	25	37	238	29	27	314.99	668.844	28.4776	13.9004
novel_15	UAGACGAGAUUUUGUCGAACGUGU	24	44	108	11	23	374.583	303.509	10.8019	11.8411
novel_16	UUAUGAACUUGCGACCGGUAGAAGC	25	1	47	0	49	8.5132	132.083	0	25.2267
novel_17	UAGAAAAGAACUCCGGACGUUU	22	5	16	23	24	42.5662	44.9643	22.5857	12.3559
novel_18	UUAAUAGUCUGACAAAGUUGCAAUC	25	3	44	5	10	25.5397	123.652	4.9099	5.1483
novel_19	UAUGAGUAACACUAAUCCAGG	21	32	41	0	2	272.424	115.221	0	1.0297
novel_2	UUUUGAUUGUUGCUCAGAAGGCG	23	951	3380	2099	3707	8096.1	9498.7	2061.19	1908.48
novel_20	UAAUAAAGGUGAUCGACAUUGUAGU	25	2	14	13	25	17.0265	39.3437	12.7658	12.8708
novel_21	UAUACUUGACGGUUUAUUGUAAAUU	25	4	60	2	9	34.053	168.616	1.964	4.6335
novel_22	UCGGAUUGUCAUCUGAUUUGG	21	2	2	25	23	17.0265	5.6205	24.5497	11.8411
novel_23	UAUCUAGUAAUUCUGGUAAAAC	22	0	5	25	15	0	14.0513	24.5497	7.7225
novel_24	UGCCCGAUACUUUGUCUCAACCU	23	0	1	19	30	0	2.8103	18.6578	15.4449
novel_25	UUAGUGACUUUAACUAGUACUCGGU	25	13	42	5	10	110.672	118.031	4.9099	5.1483
novel_26	UGAAUGUGUAUUGUUGUAUUGAUG	24	8	14	2	28	68.106	39.3437	1.964	14.4153
novel_27	UCUGAGCUCUGAAAAAAGCCUGAGG	25	5	8	23	13	42.5662	22.4821	22.5857	6.6928
novel_28	UAACUCUGUCUCCUUUUGUCUUUGG	25	2	8	12	20	17.0265	22.4821	11.7838	10.2966
novel_3	CAAUUCGGCUCUACAGAGGUUU	22	35	297	2971	4346	297.964	834.649	2917.48	2237.46
novel_32	UAAGUUAGGAAAGUACAUAGAGCGU	25	0	35	0	18	0	98.3594	0	9.267
novel_33	UUCUAUCGUUGUUCGCUGAUGAU	23	4	4	18	5	34.053	11.2411	17.6758	2.5742
novel_34	UAAGUUAGUUGACAAGUAGAUCGAU	25	10	8	6	4	85.1325	22.4821	5.8919	2.0593
novel_35	UUUGUGGGAACAAUUAUUUUAU	22	3	1	8	16	25.5397	2.8103	7.8559	8.2373
novel_36	UCGUUCAACUGAGUGUCUUCUUUGG	25	1	61	1	24	8.5132	171.426	0.982	12.3559
novel_38	UCCGCAACGUUAAACUCUGGCUGG	24	1	18	5	7	8.5132	50.5848	4.9099	3.6038
novel_39	UUGGAGCUCAAAUUUCACCUUA	22	1	15	7	3	8.5132	42.154	6.8739	1.5445
novel_4	UGACUAGACCCAUACUCAUCC	21	138	407	650	2049	1174.83	1143.78	638.292	1054.89
novel_40	UACUUGCGUUUCUUUGUUUUGGGGU	25	1	11	18	12	8.5132	30.9129	17.6758	6.178
novel_41	UAGUUUGAUCUAUUAAUUCAUUAUU	25	2	19	1	1	17.0265	53.3951	0.982	0.5148
novel_42	AUCAAUAAAUCUGUGGAUAUU	21	5	2	6	1	42.5662	5.6205	5.8919	0.5148
novel_43	UAUUGGUAAUUAUUUCUUUGUGGC	24	2	12	3	29	17.0265	33.7232	2.946	14.9301
novel_44	UUGGAUUACAUGAUUACAUUGGAA	24	4	9	9	9	34.053	25.2924	8.8379	4.6335
novel_45	CACUGGAAAGGUCACUUUGAUU	22	1	0	6	7	8.5132	0	5.8919	3.6038
novel_46	UAUGCUGUGUAGUUUGAUUUACGUU	25	2	16	0	8	17.0265	44.9643	0	4.1186
novel_47	UAAUUGGAUUGUAAGACUAGAGU	23	0	1	19	12	0	2.8103	18.6578	6.178
novel_49	UAUGUCUGAUAAGCUCUUUUGAUC	24	9	24	0	5	76.6192	67.4464	0	2.5742
novel_5	AAGGAAAGAAUGGGACUAUUGACU	24	242	879	1101	1478	2060.21	2470.23	1081.17	760.92
novel_50	AGAUGAAGAUUGGAAACUCGUU	22	0	2	1	5	0	5.6205	0.982	2.5742
novel_51	AUCCGUUAGCCGUCCAAUCGAGAGC	25	4	8	3	9	34.053	22.4821	2.946	4.6335
novel_52	UUCUUGAGGGUUGAAAUUCUUUUU	24	2	12	1	7	17.0265	33.7232	0.982	3.6038
novel_53	UUGGUGAGUCAGUAUUCUUCUAGCG	25	3	12	3	6	25.5397	33.7232	2.946	3.089
novel_54	UUACAAUAUGUUGGUUGAUAGAAUA	25	1	9	6	3	8.5132	25.2924	5.8919	1.5445
novel_55	UUGUAUUAGUUGUAAAAUAGUGAAU	25	6	23	5	6	51.0795	64.6362	4.9099	3.089
novel_56	UUGGUUUAGGAACAGAAGAAUUUCU	25	5	4	4	7	42.5662	11.2411	3.9279	3.6038
novel_57	CUCGUAUUUCUGGUAAAUCUCU	22	60	277	311	908	510.795	778.444	305.398	467.466
novel_58	UCGGUAUGAUCGCGGAUGGAUCUCA	25	3	10	4	2	25.5397	28.1027	3.9279	1.0297
novel_59	UGAGGUUGUUCCGGAUUCGAACCCU	25	10	0	0	2	85.1325	0	0	1.0297
novel_6	UAUUAUGCUAGAUUUCGUGAGG	22	130	353	505	1527	1106.72	992.024	495.904	786.147
novel_60	UGUAACUCUGGGCAACUCACCAAUU	25	5	8	1	0	42.5662	22.4821	0.982	0
novel_61	UUAAUCAAUUUCCAUGGGCUCGACU	25	1	6	3	2	8.5132	16.8616	2.946	1.0297
novel_62	UAUACAACUUGCUAGCUUUCCU	22	113	194	519	894	961.997	545.192	509.651	460.259	let-7
novel_63	GCCACAGCUACGACUGUACCA	21	9	12	0	8	76.6192	33.7232	0	4.1186
novel_64	UUGUGACCGCUCACAAUGGGC	21	34	94	68	112	289.45	264.165	66.7751	57.6611
novel_65	UCGUCAAAGAGGCUGUGAAAUG	22	9	18	42	97	76.6192	50.5848	41.2435	49.9386	mir-2
novel_66	ACAGCCGUAUGAGUGACAGAAUA	23	642	2025	241	840	5465.5	5690.79	236.659	432.458
novel_67	CAAGAAAUCGCUAUCUUCCGA	21	15	15	38	79	127.699	42.154	37.3155	40.6716	mir-7
novel_68	UUUACGACAUCAGAUGUAGCUGAAG	25	1	15	0	3	8.5132	42.154	0	1.5445
novel_7	UAUUGCACUAGUCCCGGCCUGU	22	224	631	409	871	1906.97	1773.28	401.633	448.418
novel_72	UUAUAAAGACAGUUAAUUCAUUGGC	25	0	4	0	0	0	11.2411	0	0
novel_73	UUGUAUGAUUGAUUAGAUAGCUAUU	25	0	24	0	2	0	67.4464	0	1.0297
novel_74	CCCUCAUACUAGCCACCA	18	38	76	13	16	323.503	213.58	12.7658	8.2373
novel_75	UAGAUAUCGUCAACUCUUCGGUCU	24	2	16	0	3	17.0265	44.9643	0	1.5445
novel_76	UUGGCUUAGAAGCGGACAGUUCGUU	25	7	143	2	10	59.5927	401.868	1.964	5.1483
novel_77	AUGCAGCCGUAACUGUGGCAA	21	210	206	12	11	1787.78	578.915	11.7838	5.6631
novel_78	UCCAUCGGGCUUUGGAACUAGGAUG	25	1	8	1	3	8.5132	22.4821	0.982	1.5445
novel_8	UCCGAUAUAGUCUAGUGGUUAGGAU	25	281	445	232	125	2392.22	1250.57	227.821	64.3539
novel_80	UUGGUUUAGAAGUGGACAGUUCAUU	25	0	19	0	3	0	53.3951	0	1.5445
novel_81	UGUGCGAAGUCCCUGAUUGUGGAGC	25	0	15	0	1	0	42.154	0	0.5148
novel_82	CUCUCGGUGGAACCUCCA	18	760	1162	979	1779	6470.07	3265.53	961.366	915.884
novel_84	UAAUCUGGAUCCAUUCUCUGAUAUC	25	0	10	1	4	0	28.1027	0.982	2.0593
novel_85	UGAGAUCAUUGUGAAAGCUGUUU	23	22619	98938	269413	499932	192561	278042	264560	257380
novel_86	UUGACGGAUUUUUUAGGAAGAGGC	24	4	12	1	7	34.053	33.7232	0.982	3.6038
novel_87	UUAUACAAAUUUAGAGGUCUCGGCU	25	6	40	4	3	51.0795	112.411	3.9279	1.5445
novel_88	UUCAGCUGUGAUCAGAGGACUUUUG	25	14	56	6	2	119.186	157.375	5.8919	1.0297
novel_89	UCUAGUCUGACUUGGCUGAGGCUGA	25	7	229	1	45	59.5927	643.551	0.982	23.1674
novel_9	AGUGAGUCUGUCACUGUGAGAU	22	45	106	94	296	383.096	297.888	92.3068	152.39
novel_90	UUGAAACGUUACGUUGAAC	19	1	1	6	7	8.5132	2.8103	5.8919	3.6038
novel_91	UGAAAUGUCAAUCUGUUGUUCGUUG	25	5	27	10	35	42.5662	75.8772	9.8199	18.0191
novel_92	UAGCUAUGAUUGGAGAGCGUGAUG	24	0	10	0	3	0	28.1027	0	1.5445
novel_93	UAGUUCUGUUGGUGAUUGAAGACU	24	0	22	0	0	0	61.8259	0	0
novel_94	UAAUUUCGGAGGUCUGAGAACUGG	24	10	10	9	9	85.1325	28.1027	8.8379	4.6335
novel_95	UUAAGCAUAUGAAGCACUCAAC	22	1	7	24	61	8.5132	19.6719	23.5677	31.4047
novel_97	AGGAAUUCGUUUGCUUUGAUCGUGU	25	1	7	0	6	8.5132	19.6719	0	3.089
novel_99	UGUGACGUGUAGUUCAGGACCUUUG	25	0	21	1	10	0	59.0156	0.982	5.1483
