# Supplementary material for: Identification of Wolbachia-responsive microRNAs in the two-spotted spider mite, Tetranychus urticae
Source: BMC Genomics. 2014 Dec 16;15(1):1122. doi: 10.1186/1471-2164-15-1122 (PMC4378230; doi:10.1186/1471-2164-15-1122)
Supplement: Supplementary file 3 — Additional file 3: Table S3: Predicted target genes which may be negatively-regulated by differential miRNAs in the female comparison. (XLS 60 KB) [file 12864_2014_6825_MOESM3_ESM.xls]

## Sheet: Table S3
Table S3 shows the differentially expressed miRNAs found in the comparison of FI vs FU as well as predicted target genes which may be negatively regulated by the miRNAs. The columns two to four were related to miRNAs; The columns six to eight were related to target genes (data came from analysis of four transcriptomes). The log2.Fold_change showed FI compared with FU.
Table S3. Predicted target genes which may be negatively-regulated by differential miRNAs in the female comparison.
miRNA	FI(readcount)	FU(readcount)	log2.Fold_change	Gene_id	FI(readcount)	FU(readcount)	log2.Fold_change	Gene description
novel_126	0	131	-9.6029	tetur13g00510	210.138	30.2398	2.7968	Histone H2B (Fragments) OS=Litopenaeus vannamei PE=1 SV=2//1.34984e-53
novel_104	0	56	-8.3768	tetur30g01920	162.327	71.3908	1.1851	-//-
novel_32	0	35	-7.6988	tetur19g00840	209.279	31.7985	2.7184	-//-
				tetur19g01030	263.96	124.077	1.0891	D-3-phosphoglycerate dehydrogenase OS=Rattus norvegicus GN=Phgdh PE=1 SV=3//6.59616e-107
				tetur87g00010	51.2461	9.04075	2.5029	Nuclear hormone receptor HR96 OS=Drosophila melanogaster GN=Hr96 PE=1 SV=1//6.55423e-10
novel_101	0	30	-7.4764	--
novel_73	0	24	-7.1544	tetur03g09480	3573.77	1735.51	1.0421	Actin, clone 403 OS=Artemia sp. PE=2 SV=1//0
				tetur28g01280	29.488	5.92325	2.3157	Beta-1,3-galactosyltransferase sqv-2 OS=Caenorhabditis elegans GN=sqv-2 PE=2 SV=1//1.7382e-09
novel_93	0	22	-7.0289	tetur19g00830	56.3994	7.17025	2.9756	Tetratricopeptide repeat protein 19, mitochondrial OS=Rattus norvegicus GN=Ttc19 PE=3 SV=1//8.20028e-18
				tetur33g01320	91.0406	43.645	1.0607	Ester hydrolase C11orf54 homolog OS=Rattus norvegicus PE=1 SV=1//1.23239e-70
novel_100	0	22	-7.0289	tetur03g00110	89.3228	11.8465	2.9146	Protein lethal(2)essential for life OS=Drosophila melanogaster GN=l(2)efl PE=1 SV=1//9.44538e-24
				tetur07g06920	111.654	38.9688	1.5186	2-oxoisovalerate dehydrogenase subunit alpha, mitochondrial OS=Bos taurus GN=BCKDHA PE=2 SV=1//0
				tetur07g07470	194.105	9.66425	4.328	Cysteine protease ATG4B OS=Xenopus laevis GN=atg4b PE=2 SV=1//1.08851e-105
				tetur13g01560	85.8873	33.9808	1.3377	-//-
				tetur13g04120	48.0969	4.05275	3.569	Exosome complex exonuclease RRP42 OS=Mus musculus GN=Exosc7 PE=2 SV=2//1.61874e-57
				tetur19g00860	21.7581	0	5.4435	-//-
				tetur20g01230	85.3148	33.9808	1.3281	Apolipophorins OS=Locusta migratoria PE=1 SV=2//8.83401e-45
novel_99	0	21	-6.9618	--
novel_124	0	20	-6.8914	--
novel_80	0	19	-6.8174	tetur04g05770	77.5849	17.7698	2.1264	Sorbitol dehydrogenase OS=Mus musculus GN=Sord PE=1 SV=3//3.84664e-18
				tetur06g00360	101.633	49.2565	1.045	Multidrug resistance-associated protein 1 OS=Gallus gallus GN=ABCC1 PE=2 SV=1//0
				tetur06g00570	23.1896	0	5.5354	Gem-associated protein 5 OS=Homo sapiens GN=GEMIN5 PE=1 SV=3//1.19829e-13
				tetur13g01560	85.8873	33.9808	1.3377	-//-
				tetur13g04120	48.0969	4.05275	3.569	Exosome complex exonuclease RRP42 OS=Mus musculus GN=Exosc7 PE=2 SV=2//1.61874e-57
				tetur25g01840	44.3751	10.2878	2.1088	-//-
				tetur25g02060	25.7662	0	6.3689	Cytochrome P450 4V2 OS=Mus musculus GN=Cyp4v2 PE=1 SV=1//3.59798e-55
				tetur30g01920	162.327	71.3908	1.1851	-//-
				tetur32g00970	14.8871	0	4.896	-//-
novel_123	0	18	-6.7394	tetur19g00860	21.7581	0	5.4435	-//-
novel_81	0	15	-6.4764	--
novel_84	0	10	-5.8914	tetur14g00340	60.98	19.3285	1.6576	-//-
				tetur19g00840	209.279	31.7985	2.7184	-//-
				tetur26g00300	30.9194	1.8705	4.047	Protein lifeguard 1 OS=Bos taurus GN=GRINA PE=2 SV=1//1.92791e-55
				tetur87g00010	51.2461	9.04075	2.5029	Nuclear hormone receptor HR96 OS=Drosophila melanogaster GN=Hr96 PE=1 SV=1//6.55423e-10
novel_92	0	10	-5.8914	tetur03g00110	89.3228	11.8465	2.9146	Protein lethal(2)essential for life OS=Drosophila melanogaster GN=l(2)efl PE=1 SV=1//9.44538e-24
novel_119	0	8	-5.5695	--
tur-miR-279-5p	0	7	-5.3768	tetur19g00830	56.3994	7.17025	2.9756	Tetratricopeptide repeat protein 19, mitochondrial OS=Rattus norvegicus GN=Ttc19 PE=3 SV=1//8.20028e-18
novel_114	0	7	-5.3768	tetur06g00360	101.633	49.2565	1.045	Multidrug resistance-associated protein 1 OS=Gallus gallus GN=ABCC1 PE=2 SV=1//0
				tetur07g01280	2099.37	972.037	1.1109	-//-
novel_105	1	81	-4.8984	tetur01g12840	1535.95	402.158	1.9333	Adult-specific rigid cuticular protein 15.7 OS=Araneus diadematus PE=1 SV=1//1.63405e-23
				tetur11g00600	376.187	168.657	1.1574	Cuticle protein 10.9 OS=Ixodes ricinus PE=1 SV=1//9.07447e-11
				tetur63g00070	47.8106	11.8465	2.0129	-//-
novel_23	0	5	-4.8914	tetur19g00830	56.3994	7.17025	2.9756	Tetratricopeptide repeat protein 19, mitochondrial OS=Rattus norvegicus GN=Ttc19 PE=3 SV=1//8.20028e-18
novel_115	0	4	-4.5695	tetur03g04070	379.908	135.611	1.4862	Voltage-dependent anion-selective channel protein 1 OS=Oryctolagus cuniculus GN=VDAC1 PE=2 SV=3//8.96573e-67
				tetur07g06920	111.654	38.9688	1.5186	2-oxoisovalerate dehydrogenase subunit alpha, mitochondrial OS=Bos taurus GN=BCKDHA PE=2 SV=1//0
				tetur13g01560	85.8873	33.9808	1.3377	-//-
				tetur25g01140	101.061	25.2518	2.0008	Charged multivesicular body protein 2a OS=Xenopus tropicalis GN=chmp2a PE=2 SV=1//9.63434e-82
				tetur87g00010	51.2461	9.04075	2.5029	Nuclear hormone receptor HR96 OS=Drosophila melanogaster GN=Hr96 PE=1 SV=1//6.55423e-10
novel_72	0	4	-4.5695	tetur04g01490	93.9035	15.8993	2.5622	-//-
				tetur07g01280	2099.37	972.037	1.1109	-//-
				tetur07g06620	22.3307	1.55875	3.8406	Peroxisomal membrane protein PMP34 OS=Homo sapiens GN=SLC25A17 PE=1 SV=1//4.87646e-10
				tetur22g02970	31.492	0	5.9769	-//-
				tetur30g02200	805.051	342.302	1.2338	Foot protein 1 variant 1 OS=Perna viridis GN=fp-1 PE=1 SV=1//2.87671e-06
				tetur564g00010	24.9073	4.3645	2.5127	-//-
novel_36	1	61	-4.4893	tetur11g00940	37.7904	0	6.2399	Meiosis arrest female protein 1 OS=Homo sapiens GN=KIAA0430 PE=1 SV=6//6.83926e-07
tur-miR-307-5p	0	3	-4.1544	--
novel_16	1	47	-4.1131	tetur09g06680	16.8912	0	4.1748	Glucosylceramidase OS=Bos taurus GN=GBA PE=2 SV=1//9.26552e-08
				tetur26g00300	30.9194	1.8705	4.047	Protein lifeguard 1 OS=Bos taurus GN=GRINA PE=2 SV=1//1.92791e-55
novel_89	7	229	-3.5904	tetur19g00830	56.3994	7.17025	2.9756	Tetratricopeptide repeat protein 19, mitochondrial OS=Rattus norvegicus GN=Ttc19 PE=3 SV=1//8.20028e-18
tur-miR-3931-5p	0	2	-3.5695	tetur10g05580	42.6574	8.41725	2.3414	Nephrin OS=Homo sapiens GN=NPHS1 PE=1 SV=1//5.90665e-06
				tetur26g00300	30.9194	1.8705	4.047	Protein lifeguard 1 OS=Bos taurus GN=GRINA PE=2 SV=1//1.92791e-55
novel_50	0	2	-3.5695	tetur07g07610	31.7783	0	5.99	Small conductance calcium-activated potassium channel protein OS=Drosophila melanogaster GN=SK PE=2 SV=2//1.89205e-31
				tetur13g01870	193.533	65.1558	1.5706	-//-
				tetur19g00830	56.3994	7.17025	2.9756	Tetratricopeptide repeat protein 19, mitochondrial OS=Rattus norvegicus GN=Ttc19 PE=3 SV=1//8.20028e-18
				tetur26g00300	30.9194	1.8705	4.047	Protein lifeguard 1 OS=Bos taurus GN=GRINA PE=2 SV=1//1.92791e-55
				tetur38g00320	24.3347	4.05275	2.586	Pre-mRNA branch site p14-like protein OS=Drosophila melanogaster GN=CG13298 PE=2 SV=1//1.09626e-53
novel_108	0	2	-3.5695	tetur01g05660	2823.4	1186.83	1.2503	-//-
				tetur19g00840	209.279	31.7985	2.7184	-//-
novel_76	7	143	-2.9111	--
novel_38	1	18	-2.7285	--
novel_21	4	60	-2.4654	tetur87g00010	51.2461	9.04075	2.5029	Nuclear hormone receptor HR96 OS=Drosophila melanogaster GN=Hr96 PE=1 SV=1//6.55423e-10
novel_68	1	15	-2.4654	tetur22g02970	31.492	0	5.9769	-//-
novel_39	1	15	-2.4654	tetur06g00530	25.1936	3.42925	2.8771	-//-
				tetur24g01310	91.3269	30.2398	1.5946	Acetylcholinesterase OS=Bungarus fasciatus GN=ACHE PE=1 SV=2//2.53549e-68
				tetur38g00320	24.3347	4.05275	2.586	Pre-mRNA branch site p14-like protein OS=Drosophila melanogaster GN=CG13298 PE=2 SV=1//1.09626e-53
novel_18	3	44	-2.433	tetur03g09480	3573.77	1735.51	1.0421	Actin, clone 403 OS=Artemia sp. PE=2 SV=1//0
				tetur04g08680	92.472	30.5515	1.5978	Ecdysteroid-regulated 16 kDa protein OS=Manduca sexta GN=ESR16 PE=2 SV=1//6.98316e-13
				tetur19g00830	56.3994	7.17025	2.9756	Tetratricopeptide repeat protein 19, mitochondrial OS=Rattus norvegicus GN=Ttc19 PE=3 SV=1//8.20028e-18
				tetur38g00320	24.3347	4.05275	2.586	Pre-mRNA branch site p14-like protein OS=Drosophila melanogaster GN=CG13298 PE=2 SV=1//1.09626e-53
novel_40	1	11	-2.018	--
novel_109	3	31	-1.9278	tetur04g01490	93.9035	15.8993	2.5622	-//-
novel_112	3	30	-1.8805	tetur07g07610	31.7783	0	5.99	Small conductance calcium-activated potassium channel protein OS=Drosophila melanogaster GN=SK PE=2 SV=2//1.89205e-31
				tetur30g02200	805.051	342.302	1.2338	Foot protein 1 variant 1 OS=Perna viridis GN=fp-1 PE=1 SV=1//2.87671e-06
novel_41	2	19	-1.8065	tetur07g07610	31.7783	0	5.99	Small conductance calcium-activated potassium channel protein OS=Drosophila melanogaster GN=SK PE=2 SV=2//1.89205e-31
				tetur10g00040	22.9033	0	5.5175	-//-
				tetur14g00340	60.98	19.3285	1.6576	-//-
				tetur19g00860	21.7581	0	5.4435	-//-
novel_54	1	9	-1.7285	tetur06g00360	101.633	49.2565	1.045	Multidrug resistance-associated protein 1 OS=Gallus gallus GN=ABCC1 PE=2 SV=1//0
				tetur07g06250	97.339	32.1103	1.6	-//-
				tetur09g06230	285.432	42.7098	2.7405	Cuticle protein 14 isoform b OS=Limulus polyphemus PE=1 SV=1//1.41504e-20
				tetur13g01560	85.8873	33.9808	1.3377	-//-
				tetur24g00810	18.0363	0	5.1728	-//-
				tetur25g01840	44.3751	10.2878	2.1088	-//-
				tetur30g01790	16.8912	0	4.1748	-//-
				tetur32g00970	14.8871	0	4.896	-//-
				tetur39g00740	93.9035	0	7.5531	-//-
novel_111	1	9	-1.7285	--
novel_3	35	297	-1.6436	tetur04g06400	66.7058	11.8465	2.4934	-//-
				tetur25g02060	25.7662	0	6.3689	Cytochrome P450 4V2 OS=Mus musculus GN=Cyp4v2 PE=1 SV=1//3.59798e-55
novel_107	8	66	-1.6029	tetur06g00570	23.1896	0	5.5354	Gem-associated protein 5 OS=Homo sapiens GN=GEMIN5 PE=1 SV=3//1.19829e-13
				tetur07g06620	22.3307	1.55875	3.8406	Peroxisomal membrane protein PMP34 OS=Homo sapiens GN=SLC25A17 PE=1 SV=1//4.87646e-10
				tetur17g03680	45.8066	3.42925	3.7396	ATPase family AAA domain-containing protein 1-A OS=Danio rerio GN=atad1a PE=2 SV=2//3.82836e-19
				tetur19g00850	72.1454	10.9113	2.7251	Acetylcholinesterase OS=Culex pipiens GN=ACHE1 PE=2 SV=2//1.18783e-08
				tetur26g00300	30.9194	1.8705	4.047	Protein lifeguard 1 OS=Bos taurus GN=GRINA PE=2 SV=1//1.92791e-55
novel_78	1	8	-1.5585	--
novel_46	2	16	-1.5585	tetur03g09480	3573.77	1735.51	1.0421	Actin, clone 403 OS=Artemia sp. PE=2 SV=1//0
novel_75	2	16	-1.5585	tetur03g08300	235.618	51.127	2.2043	-//-
tur-miR-5730-5p	1	7	-1.3659	--
novel_97	1	7	-1.3659	tetur20g00700	151.734	54.868	1.4675	-//-
				tetur48g00020	20.613	0	5.3655	WASH complex subunit strumpellin OS=Homo sapiens GN=KIAA0196 PE=1 SV=1//0
novel_95	1	7	-1.3659	tetur01g05660	2823.4	1186.83	1.2503	-//-
				tetur03g08300	235.618	51.127	2.2043	-//-
				tetur06g00360	101.633	49.2565	1.045	Multidrug resistance-associated protein 1 OS=Gallus gallus GN=ABCC1 PE=2 SV=1//0
				tetur09g06700	342.691	13.0935	4.71	Gastric triacylglycerol lipase OS=Rattus norvegicus GN=Lipf PE=2 SV=1//2.00282e-63
novel_20	2	14	-1.3659	tetur04g01490	93.9035	15.8993	2.5622	-//-
				tetur10g05580	42.6574	8.41725	2.3414	Nephrin OS=Homo sapiens GN=NPHS1 PE=1 SV=1//5.90665e-06
				tetur14g00340	60.98	19.3285	1.6576	-//-
				tetur19g00830	56.3994	7.17025	2.9756	Tetratricopeptide repeat protein 19, mitochondrial OS=Rattus norvegicus GN=Ttc19 PE=3 SV=1//8.20028e-18
				tetur22g02080	327.803	64.2205	2.3517	Solute carrier family 52, riboflavin transporter, member 3-A OS=Danio rerio GN=slc52a3a PE=2 SV=1//2.55561e-79
				tetur32g00970	14.8871	0	4.896	-//-
				tetur564g00010	24.9073	4.3645	2.5127	-//-
novel_87	6	40	-1.2955	tetur06g00360	101.633	49.2565	1.045	Multidrug resistance-associated protein 1 OS=Gallus gallus GN=ABCC1 PE=2 SV=1//0
				tetur06g04510	105.641	22.7578	2.2147	-//-
				tetur07g06620	22.3307	1.55875	3.8406	Peroxisomal membrane protein PMP34 OS=Homo sapiens GN=SLC25A17 PE=1 SV=1//4.87646e-10
				tetur09g06680	16.8912	0	4.1748	Glucosylceramidase OS=Bos taurus GN=GBA PE=2 SV=1//9.26552e-08
				tetur87g00010	51.2461	9.04075	2.5029	-//-
tur-miR-124-2-5p	14	93	-1.2903	tetur13g01870	193.533	65.1558	1.5706	-//-
				tetur30g01920	162.327	71.3908	1.1851	-//-
novel_14	37	238	-1.2439	tetur19g00840	209.279	31.7985	2.7184	-//-
tur-miR-124-1-5p	19	119	-1.2054	tetur22g02970	31.492	0	5.9769	-//-
				tetur39g00740	93.9035	0	7.5531	-//-
novel_52	2	12	-1.1435	tetur28g01280	29.488	5.92325	2.3157	Beta-1,3-galactosyltransferase sqv-2 OS=Caenorhabditis elegans GN=sqv-2 PE=2 SV=1//1.7382e-09
				tetur87g00010	51.2461	9.04075	2.5029	Nuclear hormone receptor HR96 OS=Drosophila melanogaster GN=Hr96 PE=1 SV=1//6.55423e-10
novel_43	2	12	-1.1435	tetur03g00110	89.3228	11.8465	2.9146	Protein lethal(2)essential for life OS=Drosophila melanogaster GN=l(2)efl PE=1 SV=1//9.44538e-24
				tetur04g01580	137.133	35.5395	1.9481	-//-
				tetur28g01280	29.488	5.92325	2.3157	Beta-1,3-galactosyltransferase sqv-2 OS=Caenorhabditis elegans GN=sqv-2 PE=2 SV=1//1.7382e-09
				tetur87g00010	51.2461	9.04075	2.5029	Nuclear hormone receptor HR96 OS=Drosophila melanogaster GN=Hr96 PE=1 SV=1//6.55423e-10
tur-miR-190-3p	4	24	-1.1435	tetur13g01730	414.55	154.628	1.4227	-//-
novel_116	6	35	-1.1029	--
novel_122	4	22	-1.018	tetur06g00360	101.633	49.2565	1.045	Multidrug resistance-associated protein 1 OS=Gallus gallus GN=ABCC1 PE=2 SV=1//0
				tetur11g00600	376.187	168.657	1.1574	Cuticle protein 10.9 OS=Ixodes ricinus PE=1 SV=1//9.07447e-11
				tetur24g01310	91.3269	30.2398	1.5946	-//-
tur-miR-92-3p	18	99	-1.018	tetur19g01030	263.96	124.077	1.0891	D-3-phosphoglycerate dehydrogenase OS=Rattus norvegicus GN=Phgdh PE=1 SV=3//6.59616e-107
				tetur25g01840	44.3751	10.2878	2.1088	-//-
				tetur39g00740	93.9035	0	7.5531	-//-
tur-miR-279-3p	997	1338	1.0171	tetur08g07790	17.4638	62.6618	-1.8432	-//-
novel_63	9	12	1.0264	--
novel_19	32	41	1.0839	tetur24g00550	84.1696	186.115	-1.1448	-//-
tur-miR-305-5p	1590	1902	1.183	--
tur-miR-12b-5p	160	181	1.2635	tetur06g06620	11.1654	49.88	-2.1594	-//-
				tetur26g00570	0	239.112	-8.9015	Low-density lipoprotein receptor-related protein 8 OS=Gallus gallus GN=LRP8 PE=1 SV=1//2.40609e-10
tur-miR-210-5p	8	9	1.2715	tetur10g01260	22.0444	292.733	-3.7311	Retrovirus-related Pol polyprotein from transposon 412 OS=Drosophila melanogaster GN=POL PE=4 SV=1//1.37387e-38
				tetur22g00730	109.077	220.407	-1.0148	Aromatic-L-amino-acid decarboxylase OS=Drosophila simulans GN=Ddc PE=3 SV=2//3.59868e-98
tur-miR-12a-5p	302	325	1.3356	tetur26g00570	0	239.112	-8.9015	Low-density lipoprotein receptor-related protein 8 OS=Gallus gallus GN=LRP8 PE=1 SV=1//2.40609e-10
tur-miR-2-3p	1924	2006	1.3813	tetur05g03690	110.222	1098.92	-3.3176	-//-
novel_94	10	10	1.4415	tetur10g01260	22.0444	292.733	-3.7311	Retrovirus-related Pol polyprotein from transposon 412 OS=Drosophila melanogaster GN=POL PE=4 SV=1//1.37387e-38
				tetur10g05410	88.1777	218.537	-1.3094	-//-
				tetur18g01520	29.488	81.055	-1.4588	E3 ubiquitin-protein ligase MARCH8 OS=Bos taurus GN=MARCH8 PE=2 SV=1//2.71268e-12
novel_33	4	4	1.4415	--
novel_22	2	2	1.4415	--
novel_67	15	15	1.4415	tetur04g04180	1.14516	20.2638	-4.1453	Tubulin-specific chaperone E OS=Danio rerio GN=tbce PE=2 SV=2//4.94027e-37
				tetur24g00580	19.4678	51.7505	-1.4105	RING finger protein 150 OS=Danio rerio GN=rnf150 PE=2 SV=1//5.26801e-68
tur-miR-5733-3p	226	226	1.4415	--
novel_77	210	206	1.4692	tetur22g00730	109.077	220.407	-1.0148	Aromatic-L-amino-acid decarboxylase OS=Drosophila simulans GN=Ddc PE=3 SV=2//3.59868e-98
tur-miR-317-5p	44	41	1.5433	--
tur-miR-5728-1-5p	61	53	1.6443	--
tur-miR-745-3p	29	25	1.6556	--
tur-miR-124-3p	297	241	1.7429	tetur08g05010	44.3751	107.866	-1.2814	Cathepsin B OS=Rattus norvegicus GN=Ctsb PE=1 SV=2//1.80793e-126
				tetur10g05410	88.1777	218.537	-1.3094	-//-
				tetur24g00100	5.15324	57.0503	-3.4687	Peroxisome biogenesis factor 10 OS=Mus musculus GN=Pex10 PE=2 SV=1//1.65968e-34
novel_56	5	4	1.7634	tetur02g03610	36.359	85.7313	-1.2375	-//-
				tetur03g01580	17.4638	61.7265	-1.8215	-//-
				tetur04g04410	3.72178	23.693	-2.6704	Protein henna OS=Drosophila melanogaster GN=Hn PE=2 SV=3//5.78463e-10
				tetur10g05410	88.1777	218.537	-1.3094	-//-
				tetur13g03460	0	29.6163	-5.6928	-//-
novel_34	10	8	1.7634	tetur10g01260	22.0444	292.733	-3.7311	Retrovirus-related Pol polyprotein from transposon 412 OS=Drosophila melanogaster GN=POL PE=4 SV=1//1.37387e-38
tur-miR-278-3p	251	176	1.9536	--
tur-miR-278-5p	16	9	2.2715	tetur18g01180	26.6251	77.314	-1.5379	E3 ubiquitin-protein ligase MGRN1 OS=Mus musculus GN=Mgrn1 PE=1 SV=2//6.94897e-25
tur-miR-5727-3p	2	1	2.4415	--
tur-miR-5732-5p	2	1	2.4415	--
novel_42	5	2	2.7634	tetur02g03610	36.359	85.7313	-1.2375	-//-
				tetur06g02560	1.14516	33.669	-4.8778	-//-
				tetur07g07460	8.58873	36.4748	-2.0864	Lon protease homolog, mitochondrial OS=Bos taurus GN=LONP1 PE=1 SV=1//0
				tetur26g01660	31.7783	80.4315	-1.3397	Alanine aminotransferase 2 OS=Mus musculus GN=Gpt2 PE=2 SV=1//1.53248e-174
				tetur28g01400	16.3186	229.136	-3.8116	Cathepsin B-like cysteine proteinase 5 OS=Caenorhabditis elegans GN=cpr-5 PE=2 SV=1//4.89182e-62
tur-miR-5729a-5p	96	38	2.7785	--
novel_35	3	1	3.0264	--
novel_45	1	0	4.0109	tetur06g01310	12.8831	56.115	-2.1229	Kelch repeat and BTB domain-containing protein 5 OS=Xenopus laevis GN=kbtbd5 PE=2 SV=1//3.88906e-14
				tetur24g00580	19.4678	51.7505	-1.4105	RING finger protein 150 OS=Danio rerio GN=rnf150 PE=2 SV=1//5.26801e-68
novel_117	1	0	4.0109	tetur02g03610	36.359	85.7313	-1.2375	-//-
				tetur05g03690	110.222	1098.92	-3.3176	-//-
				tetur06g06620	11.1654	49.88	-2.1594	-//-
				tetur13g03770	0	454.22	-9.8272	-//-
				tetur18g01520	29.488	81.055	-1.4588	E3 ubiquitin-protein ligase MARCH8 OS=Bos taurus GN=MARCH8 PE=2 SV=1//2.71268e-12
				tetur18g03040	341.832	9237.47	-4.7561	-//-
				tetur19g00650	53.8227	124.077	-1.2049	Nuclear hormone receptor E75 OS=Metapenaeus ensis GN=E75 PE=2 SV=1//3.10878e-159
				tetur22g00730	109.077	220.407	-1.0148	Aromatic-L-amino-acid decarboxylase OS=Drosophila simulans GN=Ddc PE=3 SV=2//3.59868e-98
				tetur28g01390	0	299.592	-9.2269	Cathepsin B OS=Gallus gallus GN=CTSB PE=2 SV=1//3.14995e-74
novel_120	3	0	5.5959	tetur02g03610	36.359	85.7313	-1.2375	-//-
				tetur06g01310	12.8831	56.115	-2.1229	Kelch repeat and BTB domain-containing protein 5 OS=Xenopus laevis GN=kbtbd5 PE=2 SV=1//3.88906e-14
				tetur10g01260	22.0444	292.733	-3.7311	Retrovirus-related Pol polyprotein from transposon 412 OS=Drosophila melanogaster GN=POL PE=4 SV=1//1.37387e-38
tur-miR-5729a-3p	3	0	5.5959	tetur13g00600	12.5968	106.93	-3.0855	-//-
novel_59	10	0	7.3329	tetur05g03690	110.222	1098.92	-3.3176	-//-
				tetur10g01260	22.0444	292.733	-3.7311	Retrovirus-related Pol polyprotein from transposon 412 OS=Drosophila melanogaster GN=POL PE=4 SV=1//1.37387e-38
