# Supplementary material for: Identification of Wolbachia-responsive microRNAs in the two-spotted spider mite, Tetranychus urticae
Source: BMC Genomics. 2014 Dec 16;15(1):1122. doi: 10.1186/1471-2164-15-1122 (PMC4378230; doi:10.1186/1471-2164-15-1122)
Supplement: Supplementary file 4 — Additional file 4: Table S4: Predicted target genes which may be negatively-regulated by differential miRNAs in the male comparison. (XLS 29 KB) [file 12864_2014_6825_MOESM4_ESM.xls]

## Sheet: Table S4
Table S4 shows the differentially expressed miRNAs found in the comparison of MI vs MU as well as predicted target genes which may be negatively regulated by the miRNAs. The columns two to four were related to miRNAs; The columns six to eight were related to target genes (data came from analysis of four transcriptomes). The log2.Fold_change showed MI compared with MU.
Table S4. Predicted target genes which may be negatively-regulated by differential miRNAs in the male comparison.
miRNA	MI(readcount)	MU(readcount)	log2.Fold_change	Gene_id	MI(readcount)	MU(readcount)	log2.Fold_change	Gene description
tur-miR-745-3p	54	27	2.0244	--
novel_23	25	15	1.7614	tetur10g01260	35.33	417.927	-3.5643	Retrovirus-related Pol polyprotein from transposon 412 OS=Drosophila melanogaster GN=POL PE=4 SV=1//1.37387e-38
tur-miR-317-5p	63	55	1.2203	--
tur-miR-12b-5p	41	38	1.1341	tetur43g00190	10.8544	43.7122	-2.0098	-//-
tur-miR-9-3p	372	255	1.5692	tetur09g04720	9.15175	45.9928	-2.3293	Apolipoprotein D OS=Homo sapiens GN=APOD PE=1 SV=1//1.2867e-19
tur-miR-993a-3p	538	449	1.2853	tetur43g00190	10.8544	43.7122	-2.0098	-//-
novel_8	232	125	1.9166	tetur11g01610	7.66193	51.3143	-2.7436	-//-
tur-miR-1-5p	6543	6146	1.1147	--
novel_33	18	5	2.8724	--
tur-miR-993a-5p	3801	3758	1.0408	--
novel_27	23	13	1.8475	tetur10g01260	35.33	417.927	-3.5643	Retrovirus-related Pol polyprotein from transposon 412 OS=Drosophila melanogaster GN=POL PE=4 SV=1//1.37387e-38
novel_105	0	29	-4.8537	--
novel_109	0	14	-3.8031	tetur09g04610	188.356	88.3747	1.0918	Multidrug resistance-associated protein 1 OS=Gallus gallus GN=ABCC1 PE=2 SV=1//0
novel_16	0	49	-5.6105	tetur09g06680	44.9074	9.3126	2.2697	Glucosylceramidase OS=Bos taurus GN=GBA PE=2 SV=1//9.26552e-08
				tetur26g00300	26.1783	1.14032	4.5209	Protein lifeguard 1 OS=Bos taurus GN=GRINA PE=2 SV=1//1.92791e-55
novel_126	0	32	-4.9958	--
novel_32	0	18	-4.1657	tetur19g00840	533.994	82.8631	2.688	-//-
novel_89	1	45	-4.4674	tetur19g00830	44.4818	2.66074	4.0633	Tetratricopeptide repeat protein 19, mitochondrial OS=Rattus norvegicus GN=Ttc19 PE=3 SV=1//8.20028e-18
novel_26	2	28	-2.7829	--
novel_43	3	29	-2.2486	tetur09g04610	188.356	88.3747	1.0918	Multidrug resistance-associated protein 1 OS=Gallus gallus GN=ABCC1 PE=2 SV=1//0
novel_36	1	24	-3.5605	--
