# Supplementary material for: Identification of Wolbachia-responsive microRNAs in the two-spotted spider mite, Tetranychus urticae
Source: BMC Genomics. 2014 Dec 16;15(1):1122. doi: 10.1186/1471-2164-15-1122 (PMC4378230; doi:10.1186/1471-2164-15-1122)
Supplement: Supplementary file 5 — Additional file 5: Table S5: Analysis of mRNA-miRNA pairs in the comparison FI vs FU. (XLS 90 KB) [file 12864_2014_6825_MOESM5_ESM.xls]

## Sheet: Table S5
Table S5 shows the differentially expressed mRNAs (data came from analysis of four transcriptomes) found in the comparison of FI vs FU as well as their ralated miRNAs results from the miRNA-mRNA integrating analysis. The columns two to four were related to mRNAs . The log2.Fold_change showed FI compared with FU.
Table S5. Analysis of mRNA-miRNA pairs in the comparison FI vs FU.
Gene_id	readcount_FI	readcount_FU	log2.Fold_change	p.value	q.value	up/down	Related miRNA	Gene description
tetur13g03770	0	454.22	-9.8272	6.41e-79	3.69e-76	down	novel_117	-//-
tetur30g01790	16.8912	0	4.1748	5.72e-05	0.0018114	up	novel_113,novel_54	-//-
tetur07g07470	194.105	9.66425	4.328	3.44e-43	1.03e-40	up	novel_100,novel_2,novel_91	Cysteine protease ATG4B OS=Xenopus laevis GN=atg4b PE=2 SV=1//1.08851e-105
tetur25g00960	30.6332	4.988	2.6186	1.01e-05	0.00035718	up	--	-//-
tetur06g00530	25.1936	3.42925	2.8771	2.5e-05	0.00084755	up	novel_102,novel_39,novel_49,tur-miR-281-3p	-//-
tetur19g00830	56.3994	7.17025	2.9756	1.4e-10	1.04e-08	up	novel_117,novel_18,novel_20,novel_23,novel_24,novel_47,novel_50,novel_53,novel_89,novel_8,novel_93,tur-miR-12a-3p,tur-miR-1-5p,tur-miR-210-3p,tur-miR-279-5p,tur-miR-745-3p	Tetratricopeptide repeat protein 19, mitochondrial OS=Rattus norvegicus GN=Ttc19 PE=3 SV=1//8.20028e-18
tetur04g04320	0	19.0168	-5.2492	4.94e-06	0.00018164	down	novel_107,novel_88,novel_91,tur-miR-190-3p,tur-miR-7-3p	-//-
tetur24g00230	0	48.3213	-6.5946	4.88e-13	4.68e-11	down	novel_18,novel_28,novel_52	ATP-dependent RNA helicase A OS=Pongo abelii GN=DHX9 PE=2 SV=1//1.06512e-75
tetur12g02060	1824.53	697.385	1.3875	1.8e-106	1.32e-103	up	--	Cuticle protein 10.9 OS=Ixodes ricinus PE=1 SV=1//1.78327e-19
tetur191g00010	447.473	0	10.487	4.12e-69	2.02e-66	up	novel_117	-//-
tetur19g00840	209.279	31.7985	2.7184	4.76e-32	1.02e-29	up	novel_108,novel_14,novel_27,novel_32,novel_34,novel_64,novel_74,novel_84,tur-miR-124-3p,tur-miR-5733-5p,tur-miR-87-3p,tur-miR-993a-3p,tur-miR-993b-3p	-//-
tetur26g01450	0	29.3045	-6.6775	1.93e-08	1.09e-06	down	--	Glutathione S-transferase 1, isoform C OS=Anopheles gambiae GN=GstD1 PE=1 SV=2//3.17191e-48
tetur26g01460	0	29.928	-5.9034	9.12e-09	5.47e-07	down	--	Glutathione S-transferase 1, isoform C OS=Anopheles gambiae GN=GstD1 PE=1 SV=2//6.43716e-47
tetur07g01280	2099.37	972.037	1.1109	5.11e-85	3.22e-82	up	novel_114,novel_59,novel_72,tur-miR-307-3p,tur-miR-5733-5p	-//-
tetur13g01910	107.932	363.812	-1.7531	8.37e-36	2.01e-33	down	--	CAAX prenyl protease 2 OS=Drosophila melanogaster GN=Sras PE=2 SV=3//4.78554e-07
Novel00468	4.58066	34.916	-2.9303	1.92e-07	9.22e-06	down	--	-//-
tetur03g05100	5.15324	24.94	-2.2749	0.00011878	0.0035252	down	--	Cytochrome P450 2J6 OS=Mus musculus GN=Cyp2j6 PE=2 SV=2//1.82552e-72
tetur18g01520	29.488	81.055	-1.4588	2.05e-07	9.78e-06	down	novel_117,novel_27,novel_91,novel_93,novel_94,tur-miR-3931-3p	E3 ubiquitin-protein ligase MARCH8 OS=Bos taurus GN=MARCH8 PE=2 SV=1//2.71268e-12
tetur10g01260	22.0444	292.733	-3.7311	3.4e-62	1.5e-59	down	novel_100,novel_106,novel_120,novel_123,novel_16,novel_23,novel_27,novel_2,novel_32,novel_34,novel_43,novel_47,novel_59,novel_94,tur-miR-190-3p,tur-miR-210-5p,tur-miR-252-3p,tur-miR-34-3p,tur-miR-5735-3p,tur-miR-5737-3p,tur-miR-5737-5p,tur-miR-71-5p	Retrovirus-related Pol polyprotein from transposon 412 OS=Drosophila melanogaster GN=POL PE=4 SV=1//1.37387e-38
tetur13g00600	12.5968	106.93	-3.0855	1.04e-20	1.53e-18	down	tur-miR-3931-3p,tur-miR-5729a-3p,tur-miR-5729b-3p	-//-
tetur19g01030	263.96	124.077	1.0891	1e-11	8.32e-10	up	novel_19,novel_32,novel_34,novel_49,novel_7,tur-miR-92-3p	D-3-phosphoglycerate dehydrogenase OS=Rattus norvegicus GN=Phgdh PE=1 SV=3//6.59616e-107
tetur20g01230	85.3148	33.9808	1.3281	4.83e-06	0.00017811	up	novel_100,novel_47,novel_91	Apolipophorins OS=Locusta migratoria PE=1 SV=2//8.83401e-45
tetur10g05090	218.726	90.0958	1.2796	1.24e-12	1.13e-10	up	tur-miR-12a-3p	Phosducin-like protein 3 OS=Danio rerio GN=pdcl3 PE=2 SV=1//2.77253e-58
tetur31g01430	0	16.5228	-5.0464	2.22e-05	0.00075707	down	--	Protein PAT1 homolog 1 OS=Danio rerio GN=patl1 PE=1 SV=1//9.70907e-17
tetur10g01720	41.2259	0	6.3655	4.43e-11	3.39e-09	up	--	-//-
tetur26g01660	31.7783	80.4315	-1.3397	1.13e-06	4.81e-05	down	novel_42,novel_6,tur-miR-3931-3p,tur-miR-9-5p	Alanine aminotransferase 2 OS=Mus musculus GN=Gpt2 PE=2 SV=1//1.53248e-174
tetur18g00530	81.8793	0	7.3554	1.44e-19	2.05e-17	up	--	-//-
tetur24g00580	19.4678	51.7505	-1.4105	5.07e-05	0.0016353	down	novel_109,novel_112,novel_116,novel_20,novel_26,novel_2,novel_45,novel_57,novel_67,novel_81,novel_85,tur-miR-3931-5p,tur-miR-5737-5p,tur-miR-71-5p,tur-miR-87-3p	RING finger protein 150 OS=Danio rerio GN=rnf150 PE=2 SV=1//5.26801e-68
tetur02g06280	8.30244	30.8633	-1.8943	0.00012983	0.0038094	down	--	60S ribosomal protein L8 OS=Anopheles gambiae GN=RpL8 PE=2 SV=2//9.92728e-15
Novel00420	17.4638	77.9375	-2.158	4.26e-11	3.3e-09	down	--	-//-
tetur04g06010	9.7339	106.307	-3.4491	1.89e-22	2.88e-20	down	--	-//-
tetur01g01010	263.102	123.453	1.0917	9.81e-12	8.22e-10	up	--	-//-
tetur04g08000	17.7501	54.5563	-1.6199	4.53e-06	0.000168	down	tur-miR-133-5p,tur-miR-263b-3p	-//-
tetur32g00970	14.8871	0	4.896	8.93e-05	0.0027179	up	novel_20,novel_49,novel_54,novel_56,novel_80,tur-miR-9-3p	-//-
tetur87g00010	51.2461	9.04075	2.5029	2.66e-08	1.46e-06	up	novel_115,novel_121,novel_21,novel_2,novel_32,novel_33,novel_34,novel_43,novel_52,novel_57,novel_59,novel_61,novel_84,novel_87,novel_91,tur-miR-1-3p,tur-miR-2-3p,tur-miR-263b-3p,tur-miR-263b-5p,tur-miR-278-5p,tur-miR-5733-5p,tur-miR-5735-5p,tur-miR-9-3p	Nuclear hormone receptor HR96 OS=Drosophila melanogaster GN=Hr96 PE=1 SV=1//6.55423e-10
tetur03g03740	5426.08	89.4723	5.9223	0	0	up	--	-//-
tetur07g06620	22.3307	1.55875	3.8406	6.64e-06	0.00024223	up	novel_107,novel_42,novel_72,novel_87,tur-miR-5735-3p	Peroxisomal membrane protein PMP34 OS=Homo sapiens GN=SLC25A17 PE=1 SV=1//4.87646e-10
tetur14g01700	78.7301	0	7.2988	6.02e-19	8.39e-17	up	novel_61,tur-miR-7-5p	Epididymal secretory protein E1 OS=Pan troglodytes GN=NPC2 PE=2 SV=1//1.01369e-14
tetur02g03610	36.359	85.7313	-1.2375	2.12e-06	8.54e-05	down	novel_109,novel_117,novel_120,novel_17,novel_18,novel_20,novel_26,novel_42,novel_44,novel_49,novel_56,novel_73,novel_80,novel_91,tur-miR-137-5p	-//-
tetur97g00050	3.43549	213.549	-5.9579	3.85e-53	1.45e-50	down	tur-miR-87-3p	DnaJ protein homolog 1 OS=Drosophila melanogaster GN=DnaJ-1 PE=1 SV=3//4.1093e-16
Novel00056	3.43549	36.7865	-3.4206	1.09e-08	6.35e-07	down	--	-//-
tetur13g04260	4046.44	1583.38	1.3536	6.09e-225	1.15e-221	up	--	-//-
tetur06g02130	16.3186	0	5.0284	3.81e-05	0.0012582	up	novel_61	-//-
tetur24g00550	84.1696	186.115	-1.1448	4.37e-11	3.36e-09	down	novel_102,novel_106,novel_113,novel_119,novel_19,novel_54	-//-
tetur13g01850	263.388	97.5778	1.4326	1.36e-17	1.81e-15	up	--	Translocon-associated protein subunit beta OS=Bos taurus GN=SSR2 PE=2 SV=1//1.6867e-55
tetur24g01030	31.492	95.3955	-1.5989	1.86e-09	1.22e-07	down	novel_106,novel_14,novel_47,novel_55,tur-miR-137-5p	Apolipoprotein D OS=Homo sapiens GN=APOD PE=1 SV=1//6.21474e-14
tetur06g06620	11.1654	49.88	-2.1594	1.31e-07	6.53e-06	down	novel_117,novel_20,novel_65,tur-miR-12b-5p,tur-miR-2-5p,tur-miR-279-5p	-//-
tetur22g02970	31.492	0	5.9769	7.45e-09	4.54e-07	up	novel_2,novel_68,novel_72,tur-miR-124-1-5p,tur-miR-9-3p	-//-
tetur04g05770	77.5849	17.7698	2.1264	6.37e-10	4.46e-08	up	novel_2,novel_56,novel_80,novel_94,tur-miR-263b-3p	Sorbitol dehydrogenase OS=Mus musculus GN=Sord PE=1 SV=3//3.84664e-18
Novel00165	0	28.0575	-5.8103	2.61e-08	1.44e-06	down	--	-//-
tetur22g02560	52.105	0	6.7033	1.83e-13	1.84e-11	up	tur-miR-305-3p,tur-miR-5730-3p	NADH dehydrogenase [ubiquinone] flavoprotein 1, mitochondrial OS=Bos taurus GN=NDUFV1 PE=1 SV=2//9.89597e-06
tetur15g01480	76.1534	34.916	1.125	0.00017025	0.0048464	up	novel_117,novel_17	Peritrophin-1 OS=Anopheles gambiae GN=Aper1 PE=2 SV=2//5.28816e-06
tetur24g00200	0	24.94	-5.6404	1.54e-07	7.51e-06	down	--	-//-
tetur03g09941	19.1815	59.2325	-1.6267	1.66e-06	6.8e-05	down	--	Cytochrome P450 2J2 OS=Homo sapiens GN=CYP2J2 PE=1 SV=2//1.52071e-74
tetur26g00600	22.9033	0	5.5175	8.49e-07	3.73e-05	up	novel_55	Low-density lipoprotein receptor-related protein 1 OS=Gallus gallus GN=LRP1 PE=2 SV=1//9.66149e-06
tetur26g00570	0	239.112	-8.9015	8.97e-48	3.05e-45	down	novel_102,tur-miR-12a-5p,tur-miR-12b-5p,tur-miR-133-5p,tur-miR-87-3p	Low-density lipoprotein receptor-related protein 8 OS=Gallus gallus GN=LRP8 PE=1 SV=1//2.40609e-10
tetur39g00740	93.9035	0	7.5531	6.68e-22	1.01e-19	up	novel_54,novel_7,tur-miR-124-1-5p,tur-miR-5733-5p,tur-miR-5735-3p,tur-miR-92-3p	-//-
tetur20g00700	151.734	54.868	1.4675	3.98e-11	3.1e-09	up	novel_97	-//-
tetur01g10340	104.783	30.5515	1.7781	2.21e-10	1.61e-08	up	novel_28	Protein sel-1 homolog 1 OS=Homo sapiens GN=SEL1L PE=1 SV=3//0
tetur10g05620	22.3307	0	5.481	1.17e-06	5e-05	up	--	Hainantoxin-XIV OS=Haplopelma hainanum PE=2 SV=1//8.21146e-08
tetur38g00320	24.3347	4.05275	2.586	9.36e-05	0.0028385	up	novel_18,novel_39,novel_50	Pre-mRNA branch site p14-like protein OS=Drosophila melanogaster GN=CG13298 PE=2 SV=1//1.09626e-53
tetur03g03960	103.924	276.834	-1.4135	6.11e-21	9.08e-19	down	novel_18,novel_43,novel_75,novel_90,tur-miR-5737-5p	Voltage-dependent anion-selective channel protein 2 OS=Meleagris gallopavo GN=VDAC2 PE=1 SV=1//1.20191e-72
tetur97g00020	0	66.091	-7.0464	6.93e-17	8.65e-15	down	--	Chaperone protein DnaJ 2 OS=Thermus thermophilus (strain HB8 / ATCC 27634 / DSM 579) GN=dnaJ2 PE=3 SV=2//1.23887e-11
tetur03g00110	89.3228	11.8465	2.9146	1.36e-15	1.62e-13	up	novel_100,novel_2,novel_43,novel_67,novel_92,tur-miR-2-3p,tur-miR-263b-3p,tur-miR-317-3p	Protein lethal(2)essential for life OS=Drosophila melanogaster GN=l(2)efl PE=1 SV=1//9.44538e-24
tetur10g05410	88.1777	218.537	-1.3094	2.98e-15	3.43e-13	down	novel_105,novel_107,novel_114,novel_122,novel_15,novel_43,novel_56,novel_80,novel_84,novel_87,novel_94,tur-miR-124-3p,tur-miR-87-5p	-//-
tetur32g00890	116.807	50.8153	1.2008	8.59e-07	3.77e-05	up	novel_2	Troponin T OS=Periplaneta americana GN=TNT PE=2 SV=1//4.96298e-30
tetur03g01580	17.4638	61.7265	-1.8215	1.32e-07	6.55e-06	down	novel_106,novel_14,novel_26,novel_56,novel_5,novel_65,novel_80,novel_91,novel_93,tur-miR-133-5p,tur-miR-210-3p,tur-miR-2-5p,tur-miR-263b-3p,tur-miR-5735-5p,tur-miR-87-3p	-//-
tetur475g00020	0	41.151	-6.3629	2.05e-11	1.66e-09	down	tur-miR-87-3p	-//-
tetur07g05240	83.0244	30.5515	1.4423	1.44e-06	6.04e-05	up	--	NADH dehydrogenase [ubiquinone] iron-sulfur protein 7, mitochondrial OS=Bos taurus GN=NDUFS7 PE=1 SV=1//3.18191e-79
tetur28g01960	56.9719	11.8465	2.2658	3.42e-08	1.86e-06	up	novel_17,tur-miR-7-3p	-//-
tetur13g00930	66.7058	27.7458	1.2655	0.00010202	0.0030692	up	--	Peptidyl-tRNA hydrolase 2, mitochondrial OS=Homo sapiens GN=PTRH2 PE=1 SV=1//2.80529e-20
Novel00495	103.637	32.7338	1.6627	1.89e-09	1.23e-07	up	--	-//-
tetur07g07610	31.7783	0	5.99	6.39e-09	3.91e-07	up	novel_102,novel_112,novel_41,novel_45,novel_50,novel_54,tur-miR-133-5p,tur-miR-263a-3p,tur-miR-5733-3p,tur-miR-5735-5p	Small conductance calcium-activated potassium channel protein OS=Drosophila melanogaster GN=SK PE=2 SV=2//1.89205e-31
tetur10g05180	18.0363	53.621	-1.5719	8.48e-06	0.00030265	down	--	-//-
tetur09g06700	342.691	13.0935	4.71	9.07e-78	4.8e-75	up	novel_95	Gastric triacylglycerol lipase OS=Rattus norvegicus GN=Lipf PE=2 SV=1//2.00282e-63
tetur33g01320	91.0406	43.645	1.0607	9.37e-05	0.0028385	up	novel_56,novel_93,tur-miR-3931-3p	Ester hydrolase C11orf54 homolog OS=Rattus norvegicus PE=1 SV=1//1.23239e-70
tetur30g00240	68.4236	18.0815	1.92	6.09e-08	3.23e-06	up	tur-miR-3931-3p	Putative methyltransferase DDB_G0268948 OS=Dictyostelium discoideum GN=DDB_G0268948 PE=1 SV=2//3.02042e-27
tetur06g05080	0	35.5395	-6.1514	4.15e-10	2.97e-08	down	novel_90	3-oxoacyl-[acyl-carrier-protein] reductase FabG OS=Thermotoga maritima (strain ATCC 43589 / MSB8 / DSM 3109 / JCM 10099) GN=fabG PE=3 SV=1//3.54968e-34
tetur04g03100	109.65	42.7098	1.3603	1.26e-07	6.31e-06	up	--	Nuclear hormone receptor family member nhr-48 OS=Caenorhabditis elegans GN=nhr-48 PE=2 SV=3//2.02825e-22
tetur90g00030	10.5928	71.3908	-2.7527	5.11e-13	4.8e-11	down	novel_20,tur-miR-133-5p	Probable medium-chain specific acyl-CoA dehydrogenase, mitochondrial OS=Drosophila melanogaster GN=CG12262 PE=1 SV=1//4.99329e-167
tetur11g04810	176.642	79.808	1.1462	5.95e-09	3.68e-07	up	tur-miR-263a-5p	Phytoene desaturase OS=Neurospora crassa (strain ATCC 24698 / 74-OR23-1A / CBS 708.71 / DSM 1257 / FGSC 987) GN=al-1 PE=1 SV=1//3.32207e-73
tetur171g00050	3.1492	26.4988	-3.0729	3.54e-06	0.00013605	down	--	-//-
Novel00277	19.7541	0	5.3041	5.12e-06	0.0001879	up	--	-//-
tetur07g05940	50.101	0	6.6468	4.96e-13	4.69e-11	up	--	-//-
tetur30g02200	805.051	342.302	1.2338	6.7e-40	1.77e-37	up	novel_112,novel_5,novel_72	Foot protein 1 variant 1 OS=Perna viridis GN=fp-1 PE=1 SV=1//2.87671e-06
tetur06g02400	30.9194	5.29975	2.5445	1.29e-05	0.00044885	up	--	Cytochrome P450 2J2 OS=Homo sapiens GN=CYP2J2 PE=1 SV=2//2.01889e-82
tetur01g01000	626.691	311.438	1.0088	1.03e-22	1.61e-20	up	novel_2	-//-
tetur123g00050	20.8993	239.736	-3.5199	3e-49	1.05e-46	down	--	Crustapain OS=Pandalus borealis GN=Cys PE=1 SV=1//2.97014e-80
tetur06g04510	105.641	22.7578	2.2147	1.3e-13	1.31e-11	up	novel_44,novel_47,novel_87,tur-miR-10-5p,tur-miR-2-3p,tur-miR-993a-5p,tur-miR-993b-5p	-//-
tetur09g05080	141.428	69.832	1.0181	2.64e-06	0.00010442	up	novel_12	Troponin I OS=Pontastacus leptodactylus PE=1 SV=1//6.12973e-06
tetur09g01000	2.57662	34.6043	-3.7474	1e-08	5.94e-07	down	--	-//-
tetur22g02080	327.803	64.2205	2.3517	7.92e-42	2.14e-39	up	novel_20,novel_2,tur-miR-71-3p,tur-miR-87-3p	Solute carrier family 52, riboflavin transporter, member 3-A OS=Danio rerio GN=slc52a3a PE=2 SV=1//2.55561e-79
tetur08g07790	17.4638	62.6618	-1.8432	8.45e-08	4.32e-06	down	novel_4,tur-miR-279-3p	-//-
tetur10g00010	6.29841	31.7985	-2.3359	1.02e-05	0.00035972	down	--	-//-
tetur04g09489	140.283	530.599	-1.9193	1.22e-57	4.89e-55	down	--	-//-
tetur24g01310	91.3269	30.2398	1.5946	4.66e-08	2.52e-06	up	novel_10,novel_112,novel_122,novel_2,novel_39,tur-miR-137-3p	Acetylcholinesterase OS=Bungarus fasciatus GN=ACHE PE=1 SV=2//2.53549e-68
tetur26g00300	30.9194	1.8705	4.047	6.91e-08	3.6e-06	up	novel_107,novel_117,novel_120,novel_16,novel_44,novel_45,novel_50,novel_61,novel_84,novel_85,tur-miR-2-3p,tur-miR-263b-3p,tur-miR-3931-5p	Protein lifeguard 1 OS=Bos taurus GN=GRINA PE=2 SV=1//1.92791e-55
tetur30g01920	162.327	71.3908	1.1851	9.6e-09	5.72e-07	up	novel_104,novel_17,novel_47,novel_56,novel_80,novel_88,tur-miR-124-2-5p,tur-miR-263b-3p,tur-miR-281-5p,tur-miR-5733-5p,tur-miR-5737-3p	-//-
tetur22g01710	71.2865	20.8873	1.771	1.8e-07	8.71e-06	up	novel_55,tur-miR-137-3p,tur-miR-305-5p	Glycolipid transfer protein OS=Rattus norvegicus GN=GLTP PE=2 SV=1//4.61994e-25
tetur28g01390	0	299.592	-9.2269	4.56e-57	1.78e-54	down	novel_102,novel_111,novel_117,tur-miR-281-5p,tur-miR-5730-3p	Cathepsin B OS=Gallus gallus GN=CTSB PE=2 SV=1//3.14995e-74
tetur28g02400	89.0365	340.743	-1.9362	4.77e-38	1.19e-35	down	--	60S ribosomal protein L10a-2 OS=Drosophila melanogaster GN=RpL10Ab PE=2 SV=2//1.11314e-106
tetur13g03440	34.3549	79.1845	-1.2047	7.95e-06	0.00028595	down	novel_106,novel_54	Bifunctional polynucleotide phosphatase/kinase OS=Mus musculus GN=Pnkp PE=1 SV=2//1.67073e-58
tetur02g02690	22.617	0	5.4993	9.98e-07	4.32e-05	up	--	-//-
tetur13g04120	48.0969	4.05275	3.569	1.26e-10	9.39e-09	up	novel_100,novel_106,novel_17,novel_55,novel_56,novel_80,tur-miR-5735-3p	Exosome complex exonuclease RRP42 OS=Mus musculus GN=Exosc7 PE=2 SV=2//1.61874e-57
tetur01g12840	1535.95	402.158	1.9333	1.03e-146	1.24e-143	up	novel_105,novel_121,novel_49,tur-miR-7-5p	Adult-specific rigid cuticular protein 15.7 OS=Araneus diadematus PE=1 SV=1//1.63405e-23
tetur10g05580	42.6574	8.41725	2.3414	1.09e-06	4.68e-05	up	novel_113,novel_11,novel_17,novel_20,novel_2,tur-miR-133-3p,tur-miR-263a-3p,tur-miR-278-5p,tur-miR-3931-5p,tur-miR-87-3p	Nephrin OS=Homo sapiens GN=NPHS1 PE=1 SV=1//5.90665e-06
tetur03g08300	235.618	51.127	2.2043	2.81e-28	5.63e-26	up	novel_75,novel_95	-//-
tetur09g06230	285.432	42.7098	2.7405	1.86e-43	5.73e-41	up	novel_54,tur-miR-190-5p	Cuticle protein 14 isoform b OS=Limulus polyphemus PE=1 SV=1//1.41504e-20
tetur06g00360	101.633	49.2565	1.045	4.62e-05	0.0015114	up	novel_106,novel_114,novel_122,novel_42,novel_4,novel_54,novel_56,novel_59,novel_80,novel_87,novel_95,tur-miR-137-3p,tur-miR-279-3p,tur-miR-281-5p,tur-miR-3931-3p	Multidrug resistance-associated protein 1 OS=Gallus gallus GN=ABCC1 PE=2 SV=1//0
tetur25g02060	25.7662	0	6.3689	1.9e-07	9.19e-06	up	novel_3,novel_56,novel_80,tur-miR-10-3p	Cytochrome P450 4V2 OS=Mus musculus GN=Cyp4v2 PE=1 SV=1//3.59798e-55
tetur11g02840	71.8591	0	7.1671	1.43e-17	1.85e-15	up	--	-//-
tetur07g07500	4.29437	35.5395	-3.0489	8.74e-08	4.45e-06	down	novel_27	Aromatic-L-amino-acid decarboxylase OS=Manduca sexta GN=Ddc PE=2 SV=1//2.82428e-163
tetur06g02510	44.0888	13.4053	1.7176	5.98e-05	0.0018847	up	--	-//-
tetur25g00970	46.0929	9.976	2.208	1.05e-06	4.5e-05	up	--	-//-
tetur07g06250	97.339	32.1103	1.6	1.55e-08	8.91e-07	up	novel_54,novel_59	-//-
tetur18g00640	31.7783	0	5.99	6.39e-09	3.91e-07	up	tur-miR-5728-3p,tur-miR-9-5p	-//-
tetur01g07310	9.7339	40.5275	-2.0578	3.84e-06	0.00014645	down	novel_28,tur-miR-12a-3p,tur-miR-1-3p,tur-miR-190-3p	Methylcrotonoyl-CoA carboxylase subunit alpha, mitochondrial OS=Rattus norvegicus GN=Mccc1 PE=1 SV=1//0
tetur19g01250	18.6089	210.12	-3.4971	3.52e-43	1.04e-40	down	--	-//-
tetur31g00710	12.3105	62.35	-2.3405	6.18e-10	4.35e-08	down	--	Apolipoprotein D OS=Bos taurus GN=APOD PE=2 SV=1//1.62265e-13
tetur09g04770	678.51	280.575	1.274	1.18e-35	2.74e-33	up	--	L-cystatin OS=Tachypleus tridentatus PE=1 SV=1//3.0755e-16
tetur13g01730	414.55	154.628	1.4227	1.68e-26	3.08e-24	up	tur-miR-190-3p	-//-
tetur08g07920	8.01615	66.4028	-3.0503	2.56e-13	2.54e-11	down	--	-//-
tetur688g00010	0	13.4053	-4.7447	0.0001524	0.004357	down	--	Retinal rod rhodopsin-sensitive cGMP 3&apos;,5&apos;-cyclic phosphodiesterase subunit delta OS=Homo sapiens GN=PDE6D PE=1 SV=1//3.17444e-72
tetur04g04410	3.72178	23.693	-2.6704	4.19e-05	0.0013727	down	novel_107,novel_15,novel_17,novel_3,novel_47,novel_56,novel_80,novel_85,tur-miR-10-3p,tur-miR-137-3p,tur-miR-7-5p	Protein henna OS=Drosophila melanogaster GN=Hn PE=2 SV=3//5.78463e-10
tetur30g02040	0	17.458	-4.3453	2.17e-05	0.0007414	down	novel_100,novel_114,novel_26,novel_2,novel_44,novel_49,novel_61,novel_73,tur-miR-124-1-5p,tur-miR-124-2-5p,tur-miR-137-5p	Phospholipid scramblase 1 OS=Mus musculus GN=Plscr1 PE=2 SV=1//6.48203e-20
tetur24g00810	18.0363	0	5.1728	1.39e-05	0.00048252	up	novel_106,novel_54	-//-
tetur31g00920	8.30244	38.657	-2.2191	2.33e-06	9.32e-05	down	--	Apolipoprotein D OS=Bos taurus GN=APOD PE=2 SV=1//1.09092e-17
tetur55g00120	39.2219	0	6.2936	1.25e-10	9.39e-09	up	novel_42	Cathepsin B-like cysteine proteinase 5 OS=Caenorhabditis elegans GN=cpr-5 PE=2 SV=1//3.22714e-51
Novel00066	16.6049	0	5.0535	3.22e-05	0.0010704	up	--	-//-
tetur01g05740	157.746	315.803	-1.0014	9.07e-15	1e-12	down	--	Apolipoprotein D OS=Bos taurus GN=APOD PE=2 SV=1//2.01918e-27
tetur17g03680	45.8066	3.42925	3.7396	1.65e-10	1.22e-08	up	novel_107	ATPase family AAA domain-containing protein 1-A OS=Danio rerio GN=atad1a PE=2 SV=2//3.82836e-19
tetur06g02940	25.1936	82.6138	-1.7133	4.59e-09	2.91e-07	down	--	-//-
tetur13g04170	27.4839	3.1175	3.1401	4.27e-06	0.00015994	up	--	Probable serine/threonine-protein kinase fhkB OS=Dictyostelium discoideum GN=fhkB PE=3 SV=1//6.38405e-11
tetur36g00650	12.5968	44.2685	-1.8132	8.39e-06	0.00030032	down	novel_106,novel_108,novel_43,novel_5,novel_91,tur-miR-190-3p,tur-miR-5733-5p,tur-miR-5735-5p	E3 ubiquitin-protein ligase RNF123 OS=Homo sapiens GN=RNF123 PE=1 SV=1//1.91096e-62
tetur11g04820	225.884	92.9015	1.2818	4.95e-13	4.69e-11	up	--	Phytoene desaturase OS=Neurospora crassa (strain ATCC 24698 / 74-OR23-1A / CBS 708.71 / DSM 1257 / FGSC 987) GN=al-1 PE=1 SV=1//1.43182e-85
tetur11g00940	37.7904	0	6.2399	2.64e-10	1.9e-08	up	novel_36	Meiosis arrest female protein 1 OS=Homo sapiens GN=KIAA0430 PE=1 SV=6//6.83926e-07
tetur48g00020	20.613	0	5.3655	3.13e-06	0.00012172	up	novel_97	WASH complex subunit strumpellin OS=Homo sapiens GN=KIAA0196 PE=1 SV=1//0
tetur29g00400	4.58066	29.6163	-2.6928	4.22e-06	0.00015885	down	--	Double-stranded RNA-binding protein Staufen homolog 2 OS=Xenopus tropicalis GN=stau2 PE=2 SV=1//3.08832e-07
tetur48g00130	68.7099	20.5755	1.7396	4.25e-07	1.93e-05	up	novel_120	TIMELESS-interacting protein OS=Homo sapiens GN=TIPIN PE=1 SV=2//2.82025e-13
tetur04g01580	137.133	35.5395	1.9481	9.52e-15	1.04e-12	up	novel_106,novel_120,novel_43	-//-
tetur06g00570	23.1896	0	5.5354	7.22e-07	3.23e-05	up	novel_102,novel_107,novel_2,novel_56,novel_6,novel_80,novel_90,novel_91,tur-miR-12b-5p,tur-miR-133-3p,tur-miR-133-5p,tur-miR-210-5p,tur-miR-281-5p,tur-miR-305-5p,tur-miR-5732-5p,tur-miR-71-3p,tur-miR-9-5p	Gem-associated protein 5 OS=Homo sapiens GN=GEMIN5 PE=1 SV=3//1.19829e-13
tetur04g06400	66.7058	11.8465	2.4934	2.42e-10	1.75e-08	up	novel_121,novel_3,novel_91,tur-miR-10-3p	-//-
tetur09g06670	3935.36	427.098	3.2039	0	0	up	--	NADH dehydrogenase [ubiquinone] complex I, assembly factor 7 OS=Danio rerio GN=ndufaf7 PE=2 SV=1//1.34562e-92
tetur26g00550	0	67.6498	-7.08	3.26e-17	4.15e-15	down	--	Basement membrane proteoglycan OS=Caenorhabditis elegans GN=unc-52 PE=1 SV=2//4.12466e-06
tetur32g00200	694.829	316.426	1.1348	2.55e-30	5.37e-28	up	novel_17	Myosin light chain alkali OS=Drosophila simulans GN=Mlc1 PE=4 SV=3//1.82247e-34
tetur15g00310	113.371	52.9975	1.0971	7.16e-06	0.0002591	up	--	Putative GPI-anchored protein PB15E9.01c OS=Schizosaccharomyces pombe (strain 972 / ATCC 24843) GN=SPAPB15E9.01c PE=2 SV=3//5.41737e-06
tetur25g01140	101.061	25.2518	2.0008	1.27e-11	1.04e-09	up	novel_113,novel_115,novel_55,novel_61,novel_67,tur-miR-5730-3p,tur-miR-7-3p	Charged multivesicular body protein 2a OS=Xenopus tropicalis GN=chmp2a PE=2 SV=1//9.63434e-82
tetur29g00370	13.1694	58.2973	-2.1462	1.31e-08	7.57e-07	down	novel_87	-//-
tetur13g03460	0	29.6163	-5.6928	1.07e-08	6.24e-07	down	novel_44,novel_54,novel_56,novel_6,novel_72,novel_80,tur-miR-190-5p,tur-miR-71-5p	-//-
tetur28g01460	21.7581	0	5.4435	1.63e-06	6.72e-05	up	--	Chromatin complexes subunit BAP18 OS=Mus musculus GN=Bap18 PE=1 SV=1//3.8547e-12
tetur03g00990	24.621	0	5.3034	3.57e-07	1.64e-05	up	--	Probable dimethyladenosine transferase OS=Drosophila melanogaster GN=CG11837 PE=2 SV=1//2.82073e-141
tetur04g04180	1.14516	20.2638	-4.1453	6.16e-06	0.00022508	down	novel_106,novel_18,novel_25,novel_2,novel_52,novel_67,tur-miR-263a-3p,tur-miR-5735-5p,tur-miR-7-3p	Tubulin-specific chaperone E OS=Danio rerio GN=tbce PE=2 SV=2//4.94027e-37
tetur283g00020	0	131.247	-8.0361	1.45e-29	2.96e-27	down	tur-miR-305-3p,tur-miR-5730-3p	NADH dehydrogenase [ubiquinone] flavoprotein 1, mitochondrial OS=Bos taurus GN=NDUFV1 PE=1 SV=2//0
tetur19g02390	95.0487	33.3573	1.5107	8.94e-08	4.53e-06	up	--	-//-
tetur03g03600	34.6412	0	6.1144	1.38e-09	9.26e-08	up	--	Crustapain OS=Pandalus borealis GN=Cys PE=1 SV=1//4.91311e-14
tetur09g03670	49.5284	11.8465	2.0638	1.29e-06	5.42e-05	up	novel_2,tur-miR-137-3p	L-cystatin OS=Tachypleus tridentatus PE=1 SV=1//4.41592e-11
tetur24g00220	0	26.4988	-5.7279	6.3e-08	3.31e-06	down	novel_14,novel_52	-//-
tetur07g07380	203.267	84.4843	1.2666	1.14e-11	9.4e-10	up	novel_106	Beta-galactosidase OS=Bos taurus GN=GLB1 PE=2 SV=1//3.78944e-164
tetur03g01690	36.0727	252.829	-2.8092	6.7e-43	1.89e-40	down	--	Histone H4 OS=Xenopus tropicalis GN=TGas006m08.1 PE=3 SV=1//2.7626e-50
tetur243g00010	113.085	0	7.8213	1.69e-25	2.91e-23	up	--	-//-
tetur18g03040	341.832	9237.47	-4.7561	0	0	down	novel_106,novel_117,novel_2,novel_7,novel_93,tur-miR-10-5p,tur-miR-133-5p,tur-miR-137-3p,tur-miR-307-5p,tur-miR-92-3p,tur-miR-993a-5p,tur-miR-993b-5p	-//-
tetur05g03690	110.222	1098.92	-3.3176	3.6e-209	5.96e-206	down	novel_117,novel_59,tur-miR-2-3p	-//-
tetur21g01430	30.6332	91.3428	-1.5762	5.8e-09	3.64e-07	down	--	-//-
tetur04g08680	92.472	30.5515	1.5978	3.66e-08	1.99e-06	up	novel_18,novel_60	Ecdysteroid-regulated 16 kDa protein OS=Manduca sexta GN=ESR16 PE=2 SV=1//6.98316e-13
tetur19g00850	72.1454	10.9113	2.7251	4.28e-12	3.7e-10	up	novel_107	Acetylcholinesterase OS=Culex pipiens GN=ACHE1 PE=2 SV=2//1.18783e-08
tetur03g03690	691.966	305.515	1.1795	3.87e-32	8.39e-30	up	novel_2	-//-
Novel00290	55.5405	131.247	-1.2407	4.16e-09	2.66e-07	down	--	AP-2 complex subunit mu OS=Gallus gallus GN=AP2M1 PE=2 SV=1//1.76722e-74
tetur13g00910	12.8831	48.0095	-1.8978	1.77e-06	7.19e-05	down	novel_104,novel_20,novel_41,novel_78,tur-miR-137-3p	Ribosome production factor 2 homolog OS=Homo sapiens GN=RPF2 PE=1 SV=2//2.46081e-39
tetur09g06680	16.8912	0	4.1748	5.72e-05	0.0018114	up	novel_16,novel_6,novel_87,tur-miR-5735-5p	Glucosylceramidase OS=Bos taurus GN=GBA PE=2 SV=1//9.26552e-08
tetur19g00860	21.7581	0	5.4435	1.63e-06	6.72e-05	up	novel_100,novel_123,novel_41,tur-miR-263a-3p	-//-
tetur247g00010	56.9719	274.028	-2.266	4.09e-37	1e-34	down	novel_100,novel_2,novel_91	Cysteine protease ATG4B OS=Xenopus laevis GN=atg4b PE=2 SV=1//2.60489e-106
tetur13g03400	0	23.3813	-4.7668	5.58e-07	2.52e-05	down	--	-//-
tetur07g07460	8.58873	36.4748	-2.0864	9.87e-06	0.00034917	down	novel_20,novel_42,novel_75	Lon protease homolog, mitochondrial OS=Bos taurus GN=LONP1 PE=1 SV=1//0
tetur564g00010	24.9073	4.3645	2.5127	0.00010156	0.0030623	up	novel_20,novel_59,novel_72,tur-miR-1-5p,tur-miR-190-5p,tur-miR-5733-5p,tur-miR-9-3p	-//-
tetur02g05490	38.363	7.17025	2.4196	2.4e-06	9.57e-05	up	--	-//-
tetur08g08251	59.2623	407.146	-2.7804	2.55e-67	1.21e-64	down	--	-//-
tetur06g02560	1.14516	33.669	-4.8778	1.66e-09	1.1e-07	down	novel_105,novel_116,novel_12,novel_2,novel_42,tur-miR-124-2-5p,tur-miR-190-3p,tur-miR-263a-3p	-//-
tetur323g00010	79.5889	21.8225	1.8668	1.02e-08	6.01e-07	up	--	Probable phenylalanine-4-hydroxylase 1 OS=Caenorhabditis elegans GN=pah-1 PE=1 SV=2//3.28869e-39
tetur13g01560	85.8873	33.9808	1.3377	3.94e-06	0.0001495	up	novel_100,novel_10,novel_115,novel_117,novel_2,novel_47,novel_54,novel_56,novel_5,novel_61,novel_65,novel_80,tur-miR-2-5p,tur-miR-3931-3p,tur-miR-7-3p	-//-
tetur03g04990	45.234	140.599	-1.6361	1.25e-13	1.27e-11	down	--	Cytochrome P450 2J6 OS=Mus musculus GN=Cyp2j6 PE=2 SV=2//2.57283e-82
tetur90g00060	68.7099	21.5108	1.6755	8.69e-07	3.8e-05	up	tur-miR-133-5p	Medium-chain specific acyl-CoA dehydrogenase, mitochondrial OS=Rattus norvegicus GN=Acadm PE=1 SV=1//5.68801e-18
tetur31g00900	28.3428	128.753	-2.1835	1.39e-17	1.82e-15	down	novel_6	Apolipoprotein D OS=Bos taurus GN=APOD PE=2 SV=1//7.57669e-20
tetur24g01500	40.9396	1.55875	4.715	1.09e-10	8.27e-09	up	--	Phospholipase A2 OS=Apis dorsata PE=1 SV=1//5.2628e-06
Novel00288	15.1734	43.645	-1.5243	8.42e-05	0.0025813	down	--	-//-
tetur13g01460	96.7664	2.18225	5.4706	4.7e-24	7.78e-22	up	novel_49,tur-miR-281-3p	Isocitrate dehydrogenase [NAD] subunit beta, mitochondrial OS=Macaca fascicularis GN=IDH3B PE=2 SV=2//1.52525e-137
tetur20g00200	731.474	173.021	2.0799	4.45e-78	2.45e-75	up	--	-//-
tetur01g10950	45.5203	0	6.19	3.95e-12	3.44e-10	up	--	-//-
tetur25g01840	44.3751	10.2878	2.1088	3.33e-06	0.00012867	up	novel_2,novel_54,novel_56,novel_61,novel_67,novel_80,tur-miR-1-3p,tur-miR-7-3p,tur-miR-7-5p,tur-miR-92-3p	-//-
tetur14g00340	60.98	19.3285	1.6576	4.28e-06	0.00016009	up	novel_20,novel_28,novel_2,novel_41,novel_5,novel_84,tur-miR-2-3p,tur-miR-317-3p,tur-miR-3931-3p,tur-miR-5733-5p,tur-miR-5735-3p,tur-miR-7-3p,tur-miR-87-3p	-//-
Novel00421	16.8912	104.125	-2.624	1.73e-17	2.23e-15	down	--	Kelch-like protein 6 OS=Homo sapiens GN=KLHL6 PE=2 SV=3//1.62457e-14
tetur18g01320	20.0404	0	5.3248	4.34e-06	0.00016201	up	--	-//-
tetur24g00100	5.15324	57.0503	-3.4687	8.3e-13	7.68e-11	down	tur-miR-124-3p	Peroxisome biogenesis factor 10 OS=Mus musculus GN=Pex10 PE=2 SV=1//1.65968e-34
tetur09g01950	54.9679	12.7818	2.1045	2.38e-07	1.13e-05	up	--	Protein white OS=Drosophila melanogaster GN=w PE=2 SV=2//2.13656e-145
Novel00212	14.6008	0	5.5495	8.41e-05	0.0025813	up	--	-//-
tetur03g05030	505.018	218.225	1.2105	6.75e-25	1.13e-22	up	--	Cytochrome P450 2J6 OS=Mus musculus GN=Cyp2j6 PE=2 SV=2//1.12645e-87
tetur04g01490	93.9035	15.8993	2.5622	2.28e-14	2.44e-12	up	novel_109,novel_20,novel_59,novel_72,tur-miR-1-5p,tur-miR-190-5p,tur-miR-5733-5p,tur-miR-9-3p	-//-
tetur19g00650	53.8227	124.077	-1.2049	2.24e-08	1.25e-06	down	novel_105,novel_117,novel_122,novel_91	Nuclear hormone receptor E75 OS=Metapenaeus ensis GN=E75 PE=2 SV=1//3.10878e-159
tetur28g01400	16.3186	229.136	-3.8116	9.51e-50	3.4e-47	down	novel_42	Cathepsin B-like cysteine proteinase 5 OS=Caenorhabditis elegans GN=cpr-5 PE=2 SV=1//4.89182e-62
tetur26g00510	0	133.117	-8.0566	6.64e-30	1.37e-27	down	novel_64	Protein cueball OS=Drosophila virilis GN=cue PE=3 SV=1//1.03576e-10
Novel00255	41.2259	153.693	-1.8984	1.21e-17	1.62e-15	down	--	-//-
tetur13g03900	11.7379	41.4628	-1.8206	1.54e-05	0.00053218	down	--	Retinol dehydrogenase 13 OS=Mus musculus GN=Rdh13 PE=2 SV=1//6.37615e-52
tetur55g00100	233.614	0	8.868	9.34e-46	3.01e-43	up	--	Cathepsin B OS=Gallus gallus GN=CTSB PE=2 SV=1//1.30466e-76
tetur13g01870	193.533	65.1558	1.5706	3.76e-15	4.29e-13	up	novel_50,novel_94,tur-miR-124-2-5p,tur-miR-5735-5p,tur-miR-9-5p	-//-
tetur31g01850	70.4276	157.746	-1.1634	8.16e-10	5.6e-08	down	tur-miR-133-5p	-//-
tetur10g01000	4.29437	22.7578	-2.4058	0.00014721	0.0042179	down	tur-miR-5733-5p	28S ribosomal protein S17, mitochondrial OS=Bos taurus GN=MRPS17 PE=1 SV=3//1.91799e-11
tetur07g06920	111.654	38.9688	1.5186	5.91e-09	3.68e-07	up	novel_100,novel_115,tur-miR-1-3p,tur-miR-263b-5p	2-oxoisovalerate dehydrogenase subunit alpha, mitochondrial OS=Bos taurus GN=BCKDHA PE=2 SV=1//0
tetur06g01310	12.8831	56.115	-2.1229	3.01e-08	1.65e-06	down	novel_100,novel_104,novel_120,novel_20,novel_23,novel_36,novel_45,novel_54,novel_5,novel_61,novel_87,novel_88	Kelch repeat and BTB domain-containing protein 5 OS=Xenopus laevis GN=kbtbd5 PE=2 SV=1//3.88906e-14
tetur11g00600	376.187	168.657	1.1574	1.11e-17	1.5e-15	up	novel_105,novel_122,novel_15,novel_1,tur-miR-124-3p	Cuticle protein 10.9 OS=Ixodes ricinus PE=1 SV=1//9.07447e-11
tetur27g00770	439.743	77.9375	2.4963	1.61e-59	6.64e-57	up	--	Receptor-type tyrosine-protein phosphatase delta OS=Homo sapiens GN=PTPRD PE=1 SV=2//2.37124e-06
tetur04g04350	27.7702	4.988	2.477	4.71e-05	0.0015354	up	novel_91	Uncharacterized UDP-glucosyltransferase YojK OS=Bacillus subtilis (strain 168) GN=yojK PE=3 SV=2//1.01892e-16
tetur02g02750	24.621	0	5.6218	3.23e-07	1.51e-05	up	novel_2,novel_61	-//-
tetur01g10080	5.43953	32.422	-2.5754	2.57e-06	0.00010227	down	--	-//-
tetur43g00560	2.29033	104.436	-5.5109	7.1e-27	1.36e-24	down	--	-//-
tetur28g01280	29.488	5.92325	2.3157	5.7e-05	0.0018114	up	novel_43,novel_52,novel_73,tur-miR-2-3p	Beta-1,3-galactosyltransferase sqv-2 OS=Caenorhabditis elegans GN=sqv-2 PE=2 SV=1//1.7382e-09
tetur06g02120	40.6533	5.29975	2.9394	6.19e-08	3.27e-06	up	tur-miR-1-3p,tur-miR-281-5p,tur-miR-5727-3p	AP-1 complex subunit sigma-2 OS=Homo sapiens GN=AP1S2 PE=1 SV=1//2.32061e-74
tetur03g00830	86.7462	180.815	-1.0596	9.03e-10	6.13e-08	down	--	Cytochrome P450 2J6 OS=Mus musculus GN=Cyp2j6 PE=2 SV=2//1.672e-71
tetur10g02620	296.884	144.029	1.0435	3.53e-12	3.14e-10	up	novel_45,novel_61	Myosin regulatory light chain 2 OS=Bombyx mori PE=1 SV=1//1.5558e-53
tetur24g02140	3.43549	28.9928	-3.0771	1.21e-06	5.15e-05	down	--	-//-
tetur10g00040	22.9033	0	5.5175	8.49e-07	3.73e-05	up	novel_41	-//-
tetur13g00510	210.138	30.2398	2.7968	3.95e-33	8.71e-31	up	novel_126,tur-miR-190-5p	Histone H2B (Fragments) OS=Litopenaeus vannamei PE=1 SV=2//1.34984e-53
tetur05g04000	2.00404	23.3813	-3.5444	3.86e-06	0.00014693	down	--	Cytochrome P450 3A7 OS=Homo sapiens GN=CYP3A7 PE=1 SV=2//9.91872e-79
tetur24g01170	241.057	57.0503	2.0791	7.03e-27	1.36e-24	up	--	-//-
tetur07g06700	17.1775	0	4.199	4.81e-05	0.0015635	up	--	Beta,beta-carotene 9&apos;,10&apos;-oxygenase OS=Mus musculus GN=Bco2 PE=1 SV=1//2.39684e-134
tetur04g01610	1131.71	326.402	1.7938	7.35e-98	5.12e-95	up	novel_59,novel_5,novel_61,tur-miR-12a-5p,tur-miR-12b-5p,tur-miR-210-5p,tur-miR-87-3p	-//-
tetur01g00130	1383.07	590.143	1.2287	7.66e-67	3.5e-64	up	novel_106	Adult-specific rigid cuticular protein 15.7 OS=Araneus diadematus PE=1 SV=1//1.1527e-17
tetur03g03680	2141.17	876.641	1.2883	1.04e-110	8.12e-108	up	novel_5	-//-
tetur01g10500	15.746	54.868	-1.801	7.91e-07	3.51e-05	down	tur-miR-133-5p	Galectin-3-binding protein A OS=Danio rerio GN=lgals3bpa PE=2 SV=1//1.01872e-22
tetur03g03470	3.72178	28.681	-2.946	2.23e-06	8.94e-05	down	novel_105	Sulfite oxidase, mitochondrial OS=Rattus norvegicus GN=Suox PE=1 SV=2//1.35492e-09
tetur31g00680	0	53.3093	-6.5408	2.92e-14	3.1e-12	down	novel_6	-//-
tetur03g09480	3573.77	1735.51	1.0421	1.28e-128	1.21e-125	up	novel_18,novel_35,novel_46,novel_53,novel_73,tur-miR-210-5p	Actin, clone 403 OS=Artemia sp. PE=2 SV=1//0
tetur03g10083	1130.56	0	11.143	1.06e-154	1.4e-151	up	--	-//-
tetur22g02390	14.6008	0	4.868	0.00010602	0.003168	up	--	-//-
tetur635g00020	5.43953	25.8753	-2.25	9.82e-05	0.002967	down	novel_115,novel_1,novel_36,novel_50,tur-miR-137-5p,tur-miR-263b-5p	Iron-sulfur cluster co-chaperone protein HscB, mitochondrial OS=Homo sapiens GN=HSCB PE=1 SV=3//1.22776e-31
tetur01g05660	2823.4	1186.83	1.2503	1.75e-138	1.93e-135	up	novel_108,novel_95,tur-miR-184-3p,tur-miR-184-5p	-//-
tetur22g00730	109.077	220.407	-1.0148	6.05e-11	4.6e-09	down	novel_106,novel_113,novel_117,novel_17,novel_21,novel_62,novel_77,tur-miR-210-5p,tur-miR-317-3p,tur-miR-5737-5p,tur-miR-993a-3p,tur-miR-993b-3p	Aromatic-L-amino-acid decarboxylase OS=Drosophila simulans GN=Ddc PE=3 SV=2//3.59868e-98
tetur03g03670	191.242	41.7745	2.1947	3.88e-23	6.18e-21	up	tur-miR-2-3p	-//-
tetur28g01140	52.6776	2.18225	4.5933	3.31e-13	3.27e-11	up	tur-miR-137-5p	3-oxoacyl-[acyl-carrier-protein] reductase FabG OS=Aquifex aeolicus (strain VF5) GN=fabG PE=1 SV=1//2.77778e-07
tetur192g00010	0	14.0288	-4.8103	0.00010329	0.0031002	down	--	Phospholipase A2 OS=Apis dorsata PE=1 SV=1//1.54805e-06
tetur14g01690	135.988	42.0863	1.6921	3.14e-12	2.81e-10	up	novel_121	Mite group 2 allergen Lep d 2 OS=Lepidoglyphus destructor PE=1 SV=2//3.85287e-13
tetur63g00070	47.8106	11.8465	2.0129	2.91e-06	0.00011358	up	novel_105,novel_2	-//-
tetur03g10093	8140.98	601.366	3.7589	0	0	up	--	-//-
tetur07g05900	3.1492	46.4508	-3.8826	1.87e-11	1.53e-09	down	novel_101,novel_115,novel_2,tur-miR-1-3p	Phospholipid scramblase 2 OS=Bos taurus GN=PLSCR2 PE=2 SV=1//1.01971e-40
tetur06g01910	65.5607	26.187	1.324	6.39e-05	0.0020054	up	novel_2	Serine/threonine-protein kinase RIO1 OS=Homo sapiens GN=RIOK1 PE=1 SV=2//4.11701e-99
tetur03g04070	379.908	135.611	1.4862	4.78e-26	8.33e-24	up	novel_115	Voltage-dependent anion-selective channel protein 1 OS=Oryctolagus cuniculus GN=VDAC1 PE=2 SV=3//8.96573e-67
tetur06g02140	20.8993	0	5.3854	2.65e-06	0.00010453	up	--	-//-
tetur01g03980	51.8187	8.41725	2.6221	9.13e-09	5.47e-07	up	tur-miR-745-3p	-//-
tetur36g01050	24.0485	67.9615	-1.4988	1.24e-06	5.23e-05	down	novel_84,tur-miR-137-3p,tur-miR-307-3p,tur-miR-34-3p	Dihydropteridine reductase OS=Rattus norvegicus GN=Qdpr PE=1 SV=1//1.10258e-08
tetur03g08450	219.299	103.813	1.0789	7.57e-10	5.25e-08	up	--	-//-
tetur08g05010	44.3751	107.866	-1.2814	4.84e-08	2.61e-06	down	novel_17,novel_43,tur-miR-124-3p	Cathepsin B OS=Rattus norvegicus GN=Ctsb PE=1 SV=2//1.80793e-126
tetur18g01180	26.6251	77.314	-1.5379	1.39e-07	6.86e-06	down	novel_111,novel_23,novel_2,novel_50,novel_75,novel_88,tur-miR-1-5p,tur-miR-278-5p	E3 ubiquitin-protein ligase MGRN1 OS=Mus musculus GN=Mgrn1 PE=1 SV=2//6.94897e-25
tetur28g01480	25.1936	0	6.3365	2.56e-07	1.21e-05	up	--	Stress-associated endoplasmic reticulum protein 2 OS=Mus musculus GN=Serp2 PE=2 SV=2//2.91014e-16
