# Supplementary material for: Identification of Wolbachia-responsive microRNAs in the two-spotted spider mite, Tetranychus urticae
Source: BMC Genomics. 2014 Dec 16;15(1):1122. doi: 10.1186/1471-2164-15-1122 (PMC4378230; doi:10.1186/1471-2164-15-1122)
Supplement: Supplementary file 6 — Additional file 6: Table S6: Analysis of mRNA-miRNA pairs in the comparison MI vs MU. (XLS 68 KB) [file 12864_2014_6825_MOESM6_ESM.xls]

## Sheet: Table S6
Table S6 shows the differentially expressed mRNAs (data came from analysis of four transcriptomes) found in the comparison of MI vs MU as well as their ralated miRNAs results from the miRNA-mRNA integrating analysis. The columns two to four were related to mRNAs . The log2.Fold_change showed MI compared with MU.
Table S6. Analysis of mRNA-miRNA pairs in the comparison MI vs MU.
Gene_id	readcountt_MI	readcount_MU	log2.Fold_change	p.value	q.value	up/down	Related miRNA	Gene description
tetur04g07770	53.8463	108.71	-1.0136	4.99e-05	0.0027781	down	novel_106,novel_17,novel_47,tur-miR-190-3p,tur-miR-5737-5p	Uncharacterized UDP-glucosyltransferase YjiC OS=Bacillus subtilis (strain 168) GN=yjiC PE=3 SV=1//4.15181e-14
tetur22g02090	15.3239	0	5.3332	3.91e-05	0.0022286	up	--	Solute carrier family 52, riboflavin transporter, member 3-A OS=Danio rerio GN=slc52a3a PE=2 SV=1//1.93846e-78
tetur07g07470	16.6008	0	4.4487	3.01e-05	0.0017533	up	novel_100,novel_2,novel_91	Cysteine protease ATG4B OS=Xenopus laevis GN=atg4b PE=2 SV=1//1.08851e-105
tetur25g00960	48.7384	3.42096	3.8326	6.41e-12	9.93e-10	up	--	-//-
tetur06g05720	40.0123	11.4032	1.811	2.08e-05	0.0012654	up	novel_106,novel_111,novel_18,novel_5,tur-miR-281-5p,tur-miR-305-3p,tur-miR-305-5p,tur-miR-5735-5p	Adenylate kinase 2, mitochondrial OS=Drosophila grimshawi GN=Adk2 PE=3 SV=1//2.59123e-17
tetur19g00830	44.4818	2.66074	4.0633	2.4e-11	3.49e-09	up	novel_117,novel_18,novel_20,novel_23,novel_24,novel_47,novel_50,novel_53,novel_89,novel_8,novel_93,tur-miR-12a-3p,tur-miR-1-5p,tur-miR-210-3p,tur-miR-279-5p,tur-miR-745-3p	Tetratricopeptide repeat protein 19, mitochondrial OS=Rattus norvegicus GN=Ttc19 PE=3 SV=1//8.20028e-18
Novel00312	7.66193	60.6269	-2.9842	3.19e-11	4.44e-09	down	--	-//-
tetur32g00740	18.3035	0	6.5896	8.32e-06	0.00054818	up	novel_22,tur-miR-5732-5p	Protein bicaudal C homolog 1-A OS=Xenopus laevis GN=bicc1-a PE=2 SV=1//1.44705e-25
tetur07g07240	39.7995	11.9733	1.7329	3.73e-05	0.0021341	up	--	Protein SON OS=Mus musculus GN=Son PE=1 SV=2//7.78397e-32
tetur19g00840	533.994	82.8631	2.688	1.75e-85	2.65e-82	up	novel_108,novel_14,novel_27,novel_32,novel_34,novel_64,novel_74,novel_84,tur-miR-124-3p,tur-miR-5733-5p,tur-miR-87-3p,tur-miR-993a-3p,tur-miR-993b-3p	-//-
tetur26g01450	0	126.385	-7.6289	1.13e-28	3.76e-26	down	--	Glutathione S-transferase 1, isoform C OS=Anopheles gambiae GN=GstD1 PE=1 SV=2//3.17191e-48
tetur26g01460	0	30.0284	-5.9083	1.74e-08	1.64e-06	down	--	Glutathione S-transferase 1, isoform C OS=Anopheles gambiae GN=GstD1 PE=1 SV=2//6.43716e-47
tetur03g05100	37.2455	83.0532	-1.157	6.82e-05	0.0036477	down	--	Cytochrome P450 2J6 OS=Mus musculus GN=Cyp2j6 PE=2 SV=2//1.82552e-72
tetur10g01260	35.33	417.927	-3.5643	1.24e-79	1.69e-76	down	novel_100,novel_106,novel_120,novel_123,novel_16,novel_23,novel_27,novel_2,novel_32,novel_34,novel_43,novel_47,novel_59,novel_94,tur-miR-190-3p,tur-miR-210-5p,tur-miR-252-3p,tur-miR-34-3p,tur-miR-5735-3p,tur-miR-5737-3p,tur-miR-5737-5p,tur-miR-71-5p	Retrovirus-related Pol polyprotein from transposon 412 OS=Drosophila melanogaster GN=POL PE=4 SV=1//1.37387e-38
tetur36g00720	6.59777	39.1509	-2.569	8.85e-07	6.74e-05	down	--	-//-
tetur04g05460	56.6132	22.9964	1.2997	5.67e-05	0.0031023	up	--	Cytosolic 10-formyltetrahydrofolate dehydrogenase OS=Xenopus tropicalis GN=aldh1l1 PE=2 SV=1//0
tetur06g04380	228.581	9.12255	4.6471	5.48e-55	3.93e-52	up	novel_107,novel_2,tur-miR-2-3p,tur-miR-3931-3p,tur-miR-5733-5p	-//-
tetur32g02000	22.1345	94.2663	-2.0904	2.06e-11	3.05e-09	down	novel_72	Alpha-crystallin A chain OS=Squalus acanthias GN=cryaa PE=1 SV=1//4.70066e-12
tetur13g00600	10.4287	236.426	-4.5028	5.6e-53	3.47e-50	down	tur-miR-3931-3p,tur-miR-5729a-3p,tur-miR-5729b-3p	-//-
tetur33g00810	380.33	940.193	-1.3057	7.48e-50	4.25e-47	down	novel_18,novel_25,novel_56,novel_80,tur-miR-137-5p,tur-miR-210-5p	Alcohol dehydrogenase class-3 chain L OS=Gadus morhua PE=1 SV=1//2.20673e-69
tetur05g05670	403.528	1010.13	-1.3238	1.28e-54	8.75e-52	down	--	-//-
tetur20g00310	19.7933	2.47069	3.002	6.91e-05	0.0036826	up	--	Deoxyuridine 5&apos;-triphosphate nucleotidohydrolase OS=Orf virus (strain NZ2) GN=DUT PE=3 SV=1//1.84181e-43
tetur10g05090	150.685	37.8206	1.9943	1.6e-18	3.7e-16	up	tur-miR-12a-3p	Phosducin-like protein 3 OS=Danio rerio GN=pdcl3 PE=2 SV=1//2.77253e-58
tetur26g01660	24.0499	86.2841	-1.8431	4.25e-09	4.26e-07	down	novel_42,novel_6,tur-miR-3931-3p,tur-miR-9-5p	Alanine aminotransferase 2 OS=Mus musculus GN=Gpt2 PE=2 SV=1//1.53248e-174
tetur18g00530	146.641	0	8.1961	2.06e-32	7.38e-30	up	--	-//-
tetur10g04620	52.995	118.403	-1.1598	1.89e-06	0.00013554	down	novel_62,novel_85,novel_87,tur-miR-71-5p	-//-
tetur04g07600	14.6854	0	4.8763	6.62e-05	0.0035557	up	--	-//-
tetur24g00580	23.4115	96.3569	-2.0412	2.61e-11	3.74e-09	down	novel_109,novel_112,novel_116,novel_20,novel_26,novel_2,novel_45,novel_57,novel_67,novel_81,novel_85,tur-miR-3931-5p,tur-miR-5737-5p,tur-miR-71-5p,tur-miR-87-3p	RING finger protein 150 OS=Danio rerio GN=rnf150 PE=2 SV=1//5.26801e-68
tetur13g04230	27.8809	1.14032	4.6118	5.13e-08	4.57e-06	up	--	-//-
tetur04g04700	0	16.7247	-6.2961	2.74e-05	0.0016197	down	novel_103,novel_47	Probable tRNA threonylcarbamoyladenosine biosynthesis protein CG4933 OS=Drosophila melanogaster GN=CG4933 PE=2 SV=1//1.03556e-15
Novel00420	13.1955	64.0479	-2.2791	5.06e-09	5.04e-07	down	--	-//-
tetur11g01610	7.66193	51.3143	-2.7436	5.19e-09	5.12e-07	down	novel_100,novel_105,novel_106,novel_107,novel_109,novel_120,novel_17,novel_21,novel_39,novel_43,novel_50,novel_53,novel_56,novel_61,novel_80,novel_85,novel_8,novel_92,tur-miR-124-2-5p,tur-miR-133-5p,tur-miR-305-5p,tur-miR-3931-3p,tur-miR-5730-3p	-//-
tetur04g06010	3.19247	30.5985	-3.2607	8.62e-07	6.6e-05	down	--	-//-
tetur01g01010	178.991	79.6322	1.1685	3.56e-11	4.91e-09	up	--	-//-
tetur03g03740	1629.65	55.6856	4.8711	0	0	up	--	-//-
tetur97g00050	1.06416	77.7317	-6.1907	1.4e-19	3.42e-17	down	tur-miR-87-3p	DnaJ protein homolog 1 OS=Drosophila melanogaster GN=DnaJ-1 PE=1 SV=3//4.1093e-16
Novel00056	1615.18	479.124	1.7532	1.43e-154	3.24e-151	up	--	-//-
tetur13g04260	1640.29	806.965	1.0234	1.26e-73	1.23e-70	up	--	-//-
tetur19g01560	2.12831	21.6661	-3.3477	2.79e-05	0.0016334	down	--	Protein SMG8 OS=Homo sapiens GN=SMG8 PE=1 SV=1//3.09544e-12
tetur06g02130	20.0062	0	5.3224	2.62e-06	0.00018268	up	novel_61	-//-
tetur02g09570	295.197	94.6464	1.6411	2.48e-27	8.06e-25	up	novel_100	-//-
tetur13g01850	94.2843	42.7619	1.1407	2.36e-06	0.00016745	up	--	Translocon-associated protein subunit beta OS=Bos taurus GN=SSR2 PE=2 SV=1//1.6867e-55
tetur19g01720	38.7353	0	6.2756	6.89e-11	8.95e-09	up	novel_55,tur-miR-281-3p,tur-miR-9-5p	23 kDa integral membrane protein OS=Schistosoma haematobium PE=2 SV=1//6.44427e-09
tetur04g05770	149.833	27.3676	2.4528	4.73e-23	1.29e-20	up	novel_2,novel_56,novel_80,novel_94,tur-miR-263b-3p	Sorbitol dehydrogenase OS=Mus musculus GN=Sord PE=1 SV=3//3.84664e-18
Novel00165	0	67.6589	-7.0802	1.13e-16	2.41e-14	down	--	-//-
tetur22g02560	78.7476	0	7.2992	1.48e-19	3.55e-17	up	tur-miR-305-3p,tur-miR-5730-3p	NADH dehydrogenase [ubiquinone] flavoprotein 1, mitochondrial OS=Bos taurus GN=NDUFV1 PE=1 SV=2//9.89597e-06
tetur24g00200	0	64.8081	-7.0181	4.33e-16	8.81e-14	down	--	-//-
tetur39g00740	59.1671	0	6.8867	1.86e-15	3.73e-13	up	novel_54,novel_7,tur-miR-124-1-5p,tur-miR-5733-5p,tur-miR-5735-3p,tur-miR-92-3p	-//-
Novel00433	3.19247	31.9289	-3.3221	4e-07	3.17e-05	down	--	Kelch-like protein 6 OS=Homo sapiens GN=KLHL6 PE=2 SV=3//7.10173e-15
tetur03g01380	18.5163	0	5.2107	6.38e-06	0.00042644	up	--	E3 ubiquitin-protein ligase RNF8 OS=Danio rerio GN=rnf8 PE=2 SV=1//9.81315e-16
tetur01g10340	53.6335	15.5844	1.783	1.07e-06	7.94e-05	up	novel_28	Protein sel-1 homolog 1 OS=Homo sapiens GN=SEL1L PE=1 SV=3//0
tetur10g05620	25.3269	0	5.6626	1.17e-07	9.93e-06	up	--	Hainantoxin-XIV OS=Haplopelma hainanum PE=2 SV=1//8.21146e-08
tetur03g03960	112.801	321.76	-1.5122	1.44e-22	3.86e-20	down	novel_18,novel_43,novel_75,novel_90,tur-miR-5737-5p	Voltage-dependent anion-selective channel protein 2 OS=Meleagris gallopavo GN=VDAC2 PE=1 SV=1//1.20191e-72
tetur97g00020	0	34.0195	-6.0883	2.05e-09	2.17e-07	down	--	Chaperone protein DnaJ 2 OS=Thermus thermophilus (strain HB8 / ATCC 27634 / DSM 579) GN=dnaJ2 PE=3 SV=2//1.23887e-11
tetur24g00950	62.1468	19.3854	1.6807	4.43e-07	3.47e-05	up	novel_56,novel_80,tur-miR-5732-3p	Gastric triacylglycerol lipase OS=Bos taurus GN=LIPF PE=1 SV=1//8.83816e-10
tetur07g05240	87.4737	23.7566	1.8805	1.13e-10	1.39e-08	up	--	NADH dehydrogenase [ubiquinone] iron-sulfur protein 7, mitochondrial OS=Bos taurus GN=NDUFS7 PE=1 SV=1//3.18191e-79
tetur01g13920	20.0062	89.1349	-2.1555	2.91e-11	4.09e-09	down	novel_12,novel_62	-//-
Novel00434	3.83097	26.7975	-2.8063	1.93e-05	0.0011883	down	--	Kelch-like protein 6 OS=Homo sapiens GN=KLHL6 PE=2 SV=3//7.66813e-15
tetur06g05080	0	28.508	-6.0655	4.08e-08	3.68e-06	down	novel_90	3-oxoacyl-[acyl-carrier-protein] reductase FabG OS=Thermotoga maritima (strain ATCC 43589 / MSB8 / DSM 3109 / JCM 10099) GN=fabG PE=3 SV=1//3.54968e-34
tetur90g00030	3.4053	44.2824	-3.7009	4.34e-10	4.98e-08	down	novel_20,tur-miR-133-5p	Probable medium-chain specific acyl-CoA dehydrogenase, mitochondrial OS=Drosophila melanogaster GN=CG12262 PE=1 SV=1//4.99329e-167
tetur28g01730	43.2048	0	7.8286	5.66e-11	7.43e-09	up	--	3-oxoacyl-[acyl-carrier-protein] reductase FabG OS=Thermotoga maritima (strain ATCC 43589 / MSB8 / DSM 3109 / JCM 10099) GN=fabG PE=3 SV=1//1.01101e-08
tetur30g02200	908.152	2327.96	-1.3581	1e-128	1.95e-125	down	novel_112,novel_5,novel_72	Foot protein 1 variant 1 OS=Perna viridis GN=fp-1 PE=1 SV=1//2.87671e-06
tetur13g04160	54.0592	11.9733	2.1747	2.95e-08	2.7e-06	up	novel_44,novel_73	-//-
tetur05g08040	47.4614	3.99111	3.5719	3.62e-11	4.94e-09	up	--	-//-
tetur13g02350	38.5225	0	6.2676	7.72e-11	9.84e-09	up	--	G-box-binding factor OS=Dictyostelium discoideum GN=gbfA PE=1 SV=2//6.58718e-08
tetur07g00320	5594.7	12125.8	-1.1159	0	0	down	novel_93,tur-miR-210-3p,tur-miR-210-5p	-//-
tetur07g05840	25.9654	1.14032	4.5091	1.66e-07	1.38e-05	up	--	Phospholipid scramblase 2 OS=Bos taurus GN=PLSCR2 PE=2 SV=1//2.3452e-66
tetur09g01000	10.8544	98.8276	-3.1866	2.13e-18	4.77e-16	down	--	-//-
tetur22g02080	102.585	34.0195	1.5924	3.98e-10	4.6e-08	up	novel_20,novel_2,tur-miR-71-3p,tur-miR-87-3p	Solute carrier family 52, riboflavin transporter, member 3-A OS=Danio rerio GN=slc52a3a PE=2 SV=1//2.55561e-79
tetur03g00120	26.1783	165.536	-2.6607	6.12e-25	1.86e-22	down	novel_54,novel_76	Heat shock protein 23 OS=Drosophila melanogaster GN=Hsp23 PE=2 SV=2//8.58602e-24
tetur04g09489	304.562	991.127	-1.7023	9.51e-79	1.18e-75	down	--	-//-
tetur26g00300	26.1783	1.14032	4.5209	1.46e-07	1.21e-05	up	novel_107,novel_117,novel_120,novel_16,novel_44,novel_45,novel_50,novel_61,novel_84,novel_85,tur-miR-2-3p,tur-miR-263b-3p,tur-miR-3931-5p	Protein lifeguard 1 OS=Bos taurus GN=GRINA PE=2 SV=1//1.92791e-55
tetur24g00960	24.0499	3.2309	2.896	1.61e-05	0.0010059	up	novel_56,novel_80,novel_90,novel_95	-//-
tetur01g03400	5.32078	33.6394	-2.6604	3.34e-06	0.00022869	down	--	-//-
tetur28g02400	37.0327	116.122	-1.6488	3.46e-10	4.07e-08	down	--	60S ribosomal protein L10a-2 OS=Drosophila melanogaster GN=RpL10Ab PE=2 SV=2//1.11314e-106
tetur04g02870	77.8963	33.0692	1.2361	5.29e-06	0.00035698	up	novel_84	S-methyl-5&apos;-thioadenosine phosphorylase OS=Mus musculus GN=Mtap PE=2 SV=1//4.64634e-78
tetur39g00220	59.1671	125.435	-1.0841	3.75e-06	0.00025568	down	novel_52,tur-miR-137-3p	-//-
tetur29g01280	41.5021	7.79218	2.4131	2.51e-07	2.03e-05	up	tur-miR-276-3p	Levanase OS=Bacillus subtilis (strain 168) GN=sacC PE=1 SV=1//9.59319e-30
tetur04g03520	27.6681	3.61101	2.9377	3.2e-06	0.00022015	up	tur-miR-3931-3p	-//-
tetur25g02060	45.1203	1.52042	4.8912	2.64e-12	4.18e-10	up	novel_3,novel_56,novel_80,tur-miR-10-3p	Cytochrome P450 4V2 OS=Mus musculus GN=Cyp4v2 PE=1 SV=1//3.59798e-55
tetur25g00970	77.045	16.5346	2.2202	2.08e-11	3.05e-09	up	--	-//-
tetur28g02490	114.29	57.0159	1.0033	2.4e-06	0.00016842	up	--	Retinal dehydrogenase 1 OS=Gallus gallus GN=ALDH1A1 PE=2 SV=1//0
tetur18g00640	17.4522	0	5.1253	1.21e-05	0.00078049	up	tur-miR-5728-3p,tur-miR-9-5p	-//-
tetur31g00710	29.7964	211.719	-2.8289	1.64e-33	6.05e-31	down	--	Apolipoprotein D OS=Bos taurus GN=APOD PE=2 SV=1//1.62265e-13
Novel00353	87.6865	31.5488	1.4748	4.17e-08	3.74e-06	up	--	-//-
tetur04g04410	2.55398	25.4671	-3.3178	6.05e-06	0.00040649	down	novel_107,novel_15,novel_17,novel_3,novel_47,novel_56,novel_80,novel_85,tur-miR-10-3p,tur-miR-137-3p,tur-miR-7-5p	Protein henna OS=Drosophila melanogaster GN=Hn PE=2 SV=3//5.78463e-10
tetur24g00810	20.219	0	6.7332	3.05e-06	0.00021096	up	novel_106,novel_54	-//-
Novel00066	98.5409	0	7.6227	1.73e-23	4.91e-21	up	--	-//-
tetur22g02100	40.2251	9.3126	2.1108	2.63e-06	0.00018268	up	novel_76	-//-
tetur19g01730	55.3362	14.8241	1.9003	2.43e-07	1.99e-05	up	--	ABC transporter G family member 20 OS=Dictyostelium discoideum GN=abcG20 PE=3 SV=1//1.67954e-39
tetur09g04720	9.15175	45.9928	-2.3293	5.12e-07	3.97e-05	down	novel_42,novel_94,tur-miR-9-3p	Apolipoprotein D OS=Homo sapiens GN=APOD PE=1 SV=1//1.2867e-19
tetur03g08460	195.379	4.75133	5.3618	7.35e-49	4.01e-46	up	--	-//-
tetur06g02440	101.095	215.52	-1.0921	1.05e-09	1.14e-07	down	novel_17,novel_20,novel_41,novel_46,tur-miR-3931-3p	Protein kinase C-like 1B OS=Caenorhabditis elegans GN=pkc-1 PE=2 SV=2//2.35694e-17
tetur18g01900	0	43.5222	-6.0909	1.21e-11	1.83e-09	down	--	Aquaporin-11 OS=Rattus norvegicus GN=Aqp11 PE=2 SV=2//1.9879e-11
tetur13g04170	24.6884	3.42096	2.8514	1.44e-05	0.00090852	up	--	Probable serine/threonine-protein kinase fhkB OS=Dictyostelium discoideum GN=fhkB PE=3 SV=1//6.38405e-11
tetur25g00950	34.9043	1.14032	4.9359	7.25e-10	7.97e-08	up	--	-//-
tetur22g01740	32.3504	86.4742	-1.4185	1.47e-06	0.00010685	down	novel_117,tur-miR-190-5p	Arginase-2, mitochondrial OS=Homo sapiens GN=ARG2 PE=1 SV=1//1.73748e-06
tetur26g00590	0	18.2451	-4.4217	2.26e-05	0.001372	down	--	-//-
tetur29g00370	68.9574	183.021	-1.4082	3.27e-12	5.12e-10	down	novel_87	-//-
tetur09g00380	1049.47	512.763	1.0333	2.02e-48	1.06e-45	up	--	-//-
tetur06g02030	7.87476	51.3143	-2.7041	6.86e-09	6.63e-07	down	novel_90	-//-
tetur283g00020	0	173.328	-8.4374	5.93e-36	2.31e-33	down	tur-miR-305-3p,tur-miR-5730-3p	NADH dehydrogenase [ubiquinone] flavoprotein 1, mitochondrial OS=Bos taurus GN=NDUFV1 PE=1 SV=2//0
tetur06g02360	184.312	81.3427	1.1801	1.3e-11	1.95e-09	up	novel_2,novel_72,tur-miR-263a-5p	Protein kinase C-like 1B OS=Caenorhabditis elegans GN=pkc-1 PE=2 SV=2//1.46352e-19
tetur24g00760	24.2628	1.14032	4.4112	4.77e-07	3.72e-05	up	--	-//-
tetur03g03600	25.3269	0	5.6626	1.17e-07	9.93e-06	up	--	Crustapain OS=Pandalus borealis GN=Cys PE=1 SV=1//4.91311e-14
tetur243g00010	78.1091	0	7.2874	2e-19	4.71e-17	up	--	-//-
tetur03g10103	312.224	47.1332	2.7278	1.79e-51	1.06e-48	up	--	-//-
tetur25g00940	17.0265	0	4.4852	2.3e-05	0.0013836	up	novel_123,tur-miR-137-5p,tur-miR-184-5p	-//-
tetur04g08680	73.4268	34.0195	1.1099	4.48e-05	0.0025365	up	novel_18,novel_60	Ecdysteroid-regulated 16 kDa protein OS=Manduca sexta GN=ESR16 PE=2 SV=1//6.98316e-13
tetur19g00850	147.492	32.119	2.1991	3e-20	7.72e-18	up	novel_107	Acetylcholinesterase OS=Culex pipiens GN=ACHE1 PE=2 SV=2//1.18783e-08
tetur03g03690	309.457	145.961	1.0842	1.84e-16	3.8e-14	up	novel_2	-//-
Novel00106	40.2251	4.75133	3.0817	9.46e-09	9.08e-07	up	--	-//-
tetur09g06680	44.9074	9.3126	2.2697	2.2e-07	1.81e-05	up	novel_16,novel_6,novel_87,tur-miR-5735-5p	Glucosylceramidase OS=Bos taurus GN=GBA PE=2 SV=1//9.26552e-08
tetur19g00860	42.1406	0	7.7927	9.06e-11	1.14e-08	up	novel_100,novel_123,novel_41,tur-miR-263a-3p	-//-
tetur247g00010	5.74645	29.0781	-2.3392	6.24e-05	0.0033909	down	novel_100,novel_2,novel_91	Cysteine protease ATG4B OS=Xenopus laevis GN=atg4b PE=2 SV=1//2.60489e-106
tetur13g04140	34.6915	85.1438	-1.2953	9.14e-06	0.00059601	down	--	-//-
tetur323g00010	69.8087	29.2682	1.2541	1.32e-05	0.00084366	up	--	Probable phenylalanine-4-hydroxylase 1 OS=Caenorhabditis elegans GN=pah-1 PE=1 SV=2//3.28869e-39
tetur90g00060	51.718	17.865	1.5335	1.51e-05	0.000948	up	tur-miR-133-5p	Medium-chain specific acyl-CoA dehydrogenase, mitochondrial OS=Rattus norvegicus GN=Acadm PE=1 SV=1//5.68801e-18
tetur31g00900	50.441	160.785	-1.6725	8.28e-14	1.51e-11	down	novel_6	Apolipoprotein D OS=Bos taurus GN=APOD PE=2 SV=1//7.57669e-20
tetur24g01500	100.244	5.70159	4.136	7.09e-24	2.1e-21	up	--	Phospholipase A2 OS=Apis dorsata PE=1 SV=1//5.2628e-06
tetur13g01460	28.3066	0	5.2186	2.39e-08	2.22e-06	up	novel_49,tur-miR-281-3p	Isocitrate dehydrogenase [NAD] subunit beta, mitochondrial OS=Macaca fascicularis GN=IDH3B PE=2 SV=2//1.52525e-137
tetur18g01320	39.3738	0	6.2992	4.89e-11	6.48e-09	up	--	-//-
tetur07g05830	33.2017	0	6.0532	1.39e-09	1.48e-07	up	novel_18,novel_90	Phospholipid scramblase 1 OS=Mus musculus GN=Plscr1 PE=2 SV=1//3.46285e-17
tetur04g00780	54.272	135.508	-1.3201	1.3e-08	1.24e-06	down	--	-//-
tetur03g05110	307.967	628.886	-1.03	4.22e-23	1.17e-20	down	--	Cytochrome P450 2J6 OS=Mus musculus GN=Cyp2j6 PE=2 SV=2//1.40106e-81
tetur577g00010	19.3677	2.09058	3.2117	5.01e-05	0.0027787	up	novel_14,novel_54	WD repeat domain-containing protein 83 OS=Danio rerio GN=wdr83 PE=2 SV=1//3.19376e-11
tetur01g16521	0	27.7477	-5.4416	6.5e-08	5.68e-06	down	novel_107,novel_120,novel_2,novel_54	-//-
tetur19g00650	19.3677	77.3516	-1.9978	3.95e-09	3.99e-07	down	novel_105,novel_117,novel_122,novel_91	Nuclear hormone receptor E75 OS=Metapenaeus ensis GN=E75 PE=2 SV=1//3.10878e-159
tetur02g05830	15.9624	52.4547	-1.7164	1.38e-05	0.00087279	down	--	-//-
tetur04g06710	68.3189	0	7.0942	2.11e-17	4.57e-15	up	novel_54	Nose resistant to fluoxetine protein 6 OS=Caenorhabditis elegans GN=nrf-6 PE=1 SV=3//5.9305e-10
tetur03g00070	54.4848	13.1137	2.0548	7.49e-08	6.5e-06	up	--	-//-
tetur04g02680	0	57.9662	-6.8571	1.14e-14	2.19e-12	down	--	Aquaporin-7 OS=Mus musculus GN=Aqp7 PE=2 SV=1//9.12219e-42
tetur13g01870	16.8137	0	6.4671	1.85e-05	0.0011436	up	novel_50,novel_94,tur-miR-124-2-5p,tur-miR-5735-5p,tur-miR-9-5p	-//-
tetur18g01050	44.4818	15.0142	1.5669	4.64e-05	0.0026122	up	tur-miR-5733-5p	Sodium-dependent glucose transporter 1 OS=Rattus norvegicus GN=Naglt1 PE=2 SV=1//3.93e-18
tetur43g00190	10.8544	43.7122	-2.0098	8.86e-06	0.00058087	down	tur-miR-12b-5p,tur-miR-993a-3p,tur-miR-993b-3p	-//-
tetur06g01060	274.553	555.905	-1.0178	3.34e-20	8.44e-18	down	--	L-cystatin OS=Tachypleus tridentatus PE=1 SV=1//2.07344e-15
tetur26g01470	84.0684	193.474	-1.2025	3.33e-10	3.98e-08	down	novel_18	Cytochrome P450 3A16 OS=Mus musculus GN=Cyp3a16 PE=2 SV=2//1.42623e-82
tetur01g00490	132.381	272.916	-1.0438	4.18e-11	5.65e-09	down	--	-//-
tetur09g00570	106.416	213.43	-1.004	1.75e-08	1.64e-06	down	tur-miR-305-3p	Cathepsin B OS=Sus scrofa GN=CTSB PE=1 SV=1//3.52836e-11
tetur06g01540	76.6193	20.5257	1.9003	1.24e-09	1.33e-07	up	--	-//-
tetur28g02510	16.6008	0	6.4487	2.07e-05	0.0012654	up	novel_117	Retinal dehydrogenase 1 OS=Gallus gallus GN=ALDH1A1 PE=2 SV=1//0
tetur19g00880	18.3035	0	6.5896	8.32e-06	0.00054818	up	tur-miR-3931-5p	PI-PLC X domain-containing protein 3 OS=Danio rerio GN=plcxd3 PE=2 SV=1//1.75735e-06
tetur27g00770	1494.08	344.376	2.1172	4.48e-181	1.22e-177	up	--	Receptor-type tyrosine-protein phosphatase delta OS=Homo sapiens GN=PTPRD PE=1 SV=2//2.37124e-06
tetur02g02750	35.7557	0	6.1601	3.44e-10	4.07e-08	up	novel_2,novel_61	-//-
tetur13g04746	62.9981	163.826	-1.3788	9.27e-11	1.16e-08	down	--	-//-
tetur06g02120	30.4349	1.71048	4.1533	2.73e-08	2.52e-06	up	tur-miR-1-3p,tur-miR-281-5p,tur-miR-5727-3p	AP-1 complex subunit sigma-2 OS=Homo sapiens GN=AP1S2 PE=1 SV=1//2.32061e-74
tetur03g00830	141.746	464.87	-1.7135	3.13e-38	1.33e-35	down	--	Cytochrome P450 2J6 OS=Mus musculus GN=Cyp2j6 PE=2 SV=2//1.672e-71
tetur19g01710	14.6854	0	4.8763	6.62e-05	0.0035557	up	--	ABC transporter G family member 23 OS=Dictyostelium discoideum GN=abcG23 PE=3 SV=2//1.58341e-17
tetur24g01170	295.197	69.9395	2.0775	1.96e-36	7.88e-34	up	--	-//-
tetur13g01050	48.0999	99.7779	-1.0527	5.84e-05	0.0031857	down	novel_109,novel_120,tur-miR-5733-5p	-//-
tetur09g04610	188.356	88.3747	1.0918	1.08e-10	1.33e-08	up	novel_109,novel_20,novel_43,novel_47,novel_51,novel_54,novel_6,novel_87,novel_88,novel_94,novel_99,tur-miR-133-5p,tur-miR-190-3p,tur-miR-210-5p,tur-miR-9-3p	Multidrug resistance-associated protein 1 OS=Gallus gallus GN=ABCC1 PE=2 SV=1//0
tetur03g03470	3.83097	30.9787	-3.0155	1.85e-06	0.00013326	down	novel_105	Sulfite oxidase, mitochondrial OS=Rattus norvegicus GN=Suox PE=1 SV=2//1.35492e-09
tetur31g00680	0	186.062	-7.7719	6.21e-41	2.73e-38	down	novel_6	-//-
tetur18g03460	2.76681	32.6891	-3.5625	1.27e-07	1.08e-05	down	novel_123,novel_2,novel_43,novel_44,novel_61,novel_6,novel_92	E3 ubiquitin-protein ligase UHRF1 OS=Xenopus tropicalis GN=uhrf1 PE=3 SV=2//1.7146e-140
tetur19g01770	18.942	0	5.2435	4.94e-06	0.00033514	up	novel_22,novel_47	-//-
tetur03g10083	364.155	0	9.5084	1.25e-66	1.07e-63	up	--	-//-
tetur31g01890	1.48982	18.2451	-3.6143	7.2e-05	0.0038177	down	--	-//-
tetur31g00280	14.6854	56.0657	-1.9327	9.71e-07	7.23e-05	down	novel_117,novel_120,novel_2,novel_61	-//-
tetur19g03421	29.5836	6.0817	2.2822	2.46e-05	0.0014623	up	--	-//-
tetur12g00040	2.55398	21.0959	-3.0461	7.63e-05	0.004033	down	--	-//-
tetur03g03670	89.1764	29.6483	1.5887	5.8e-09	5.69e-07	up	tur-miR-2-3p	-//-
tetur28g01140	58.5286	6.0817	3.2666	1.25e-12	2.06e-10	up	tur-miR-137-5p	3-oxoacyl-[acyl-carrier-protein] reductase FabG OS=Aquifex aeolicus (strain VF5) GN=fabG PE=1 SV=1//2.77778e-07
tetur192g00010	0	35.1598	-7.3681	3.24e-09	3.32e-07	down	--	Phospholipase A2 OS=Apis dorsata PE=1 SV=1//1.54805e-06
tetur03g10093	2738.93	437.312	2.6469	0	0	up	--	-//-
tetur28g02530	1797.15	895.53	1.0049	2.42e-78	2.75e-75	up	novel_46	Aldehyde dehydrogenase, mitochondrial OS=Bos taurus GN=ALDH2 PE=1 SV=2//4.10674e-06
tetur07g05900	6.17211	55.1154	-3.1586	7.66e-11	9.84e-09	down	novel_101,novel_115,novel_2,tur-miR-1-3p	Phospholipid scramblase 2 OS=Bos taurus GN=PLSCR2 PE=2 SV=1//1.01971e-40
tetur03g04070	324.994	104.339	1.6391	7.05e-30	2.46e-27	up	novel_115	Voltage-dependent anion-selective channel protein 1 OS=Oryctolagus cuniculus GN=VDAC1 PE=2 SV=3//8.96573e-67
tetur36g01050	17.2393	90.8454	-2.3977	6.7e-13	1.16e-10	down	novel_84,tur-miR-137-3p,tur-miR-307-3p,tur-miR-34-3p	Dihydropteridine reductase OS=Rattus norvegicus GN=Qdpr PE=1 SV=1//1.10258e-08
tetur08g05010	32.5632	102.629	-1.6561	3.21e-09	3.31e-07	down	novel_17,novel_43,tur-miR-124-3p	Cathepsin B OS=Rattus norvegicus GN=Ctsb PE=1 SV=2//1.80793e-126
tetur07g06740	2.76681	25.087	-3.1806	1.06e-05	0.0006848	down	novel_104,novel_106,tur-miR-124-1-5p,tur-miR-137-5p	Sodium-dependent glucose transporter 1 OS=Homo sapiens GN=NAGLT1 PE=2 SV=1//1.69059e-27
tetur19g03411	52.5694	7.79218	2.7541	4.88e-10	5.54e-08	up	--	-//-
