# Supplementary material for: Identification of Wolbachia-responsive microRNAs in the two-spotted spider mite, Tetranychus urticae
Source: BMC Genomics. 2014 Dec 16;15(1):1122. doi: 10.1186/1471-2164-15-1122 (PMC4378230; doi:10.1186/1471-2164-15-1122)
Supplement: Supplementary file 7 — Additional file 7: Table S1: Primers used in this study. (XLS 26 KB) [file 12864_2014_6825_MOESM7_ESM.xls]

## Sheet: Table S1
Table S1. Primers used in this study.
Primer name	Sequence (5'-3')
novel_16-fw	CGGCGTTTATGAACTTGCGACCGGT
novel_126-fw	CGGCGGCGGGTCAGATTTAGCTATC
novel_105-fw	CGGCGGTGTTTGTAGATAACTTGGA
novel_89-fw	TCGCGTCTAGTCTGACTTGGCTGA
novel_32-fw	CGGCGGTAAGTTAGGAAAGTACATA
novel_109-fw	CGGCGGTCATTACTGTCAAGAAACC
novel_36-fw	CGGCGGTCGTTCAACTGAGTGTCTT
novel_43-fw	GCGGCGGTATTGGTAATTATTTCTT
novel_101-fw	TTCCTCACCGGGATGATGGC
novel_80-fw	CGGCGGTTGGTTTAGAAGTGGACAG
novel_21-fw	GCGGCGGTATACTTGACGGTTTATTG
novel_87-fw	GCGGCGGTTATACAAATTTAGAGGTC
novel_18-fw	GCGGCGGTTAATAGTCTGACAAAGTT
novel_23-fw	GCGGCGGTATCTAGTAATTCTGG
tetur09g06680-pf	TGTTGAATCGTAAAGAGGAAGC
tetur09g06680-pr	GAAGAAAGAGATGATGACGGAAC
β-Tubulin-pf	AGGAAGTTGACGAACAGATGC
β-Tubulin-pr	GCTCTTGGATAGCGGTTGAG
U6-fw	GGAACGATACAGAGAAGATTAGC
